# Supplementary material for: Proteomics Analysis of the Polyomavirus DNA Replication Initiation Complex Reveals Novel Functional Phosphorylated Residues and Associated Proteins
Source: Int J Mol Sci. 2024 Apr 21;25(8):4540. doi: 10.3390/ijms25084540 (PMC11049971; doi:10.3390/ijms25084540)
Supplement: Supplementary file 1 [file ijms-25-04540-s001.zip › ijms-2946242-supplementary/02 Supplementary Data - PyV Bioinfo-Final/02 Supplementary Data Files- PyV Bioinfo/010 Table S10- Statistics for ETS1 Transcription Network.xlsx]

## Sheet: 1. Options
Options
Algorithm	Transcription regulation
Network type	Merged
Use canonical pathways	Yes
Additional options
Number of nodes in a network	50
Low trust interactions	Discard
Functional interactions	Discard
Binding interactions	Discard
Use all compound-target interactions	No

## Sheet: 2. Top 5 TF Networks 
Top 5 out of 30 Network List by Transcription Factor
#	Network	GO processes	Total nodes	Seed nodes	p-Value	zScore
1	ETS1	cell cycle (64.7%; 9.841e-61), cell cycle process (48.7%; 9.289e-45), mitotic cell cycle (45.4%; 2.132e-44), cell death (48.7%; 1.763e-39), programmed cell death (47.9%; 2.846e-39)	119	118	0	524.25
2	KLF4	cell cycle (64.4%; 9.961e-60), cell cycle process (47.5%; 1.956e-42), cell death (48.3%; 1.519e-38), programmed cell death (47.5%; 2.516e-38), organelle organization (72.0%; 3.383e-38)	118	117	0	522
3	LBP9	cell cycle (63.5%; 1.001e-56), cell cycle process (47.0%; 1.197e-40), cell death (48.7%; 3.922e-38), programmed cell death (47.8%; 6.845e-38), mitotic cell cycle (41.7%; 1.866e-37)	115	114	0	515.21
4	GATA-1	cell cycle (61.9%; 2.355e-53), cell cycle process (46.9%; 6.957e-40), mitotic cell cycle (42.5%; 6.770e-38), cell death (47.8%; 2.872e-36), programmed cell death (46.9%; 5.264e-36)	113	112	0	510.63
5	SOX17	cell cycle (67.6%; 9.729e-60), cell cycle process (49.1%; 3.397e-41), mitotic cell cycle (42.6%; 1.979e-36), organelle organization (72.2%; 2.717e-35), cell death (44.4%; 1.489e-30)	108	107	0	498.99

## Sheet: 3.Objects connected frm dataset
List of Proteins from active data used in network build with ETS1
#	Network object	Name	Spectral count
1	14-3-3	1433S_HUMAN	6
2	ACTR3	ACTR3_(HUMAN)_transcript	4
3	ALDOC	ALDOC_(HUMAN)_isoform_XP_011522858_Ph_D319*	2
4	Alix	PDC6I_HUMAN	2
5	Annexin VI	ANXA6_(HUMAN)_transcript	2
6	ATP5A	ATP5F1A_(HUMAN)_transcript	12
7	BAG5	BAG5_(HUMAN) 2_Me_R15*	7
8	Beta-catenin	CTNB1_(HUMAN) 1_Ac_K345*	4
9	Beta-fodrin	SPTB2_(HUMAN)_Ph_S2110*	2
10	Brca2	BRCA2_(HUMAN)_211Val_Asn228del	21
11	C1D	C1D_(HUMAN)_transcript	3
12	Calmodulin	CALM1_(HUMAN)_isoform 1	2
13	CAP-G	CND3_HUMAN	2
14	CDC5L	CDC5L_(HUMAN)_transcript	18
15	CHMP1A	CHM1A_HUMAN	2
16	CHMP2A	CHM2A_HUMAN	3
17	CHMP2B	CHM2B_HUMAN	4
18	Clathrin heavy chain	CLH1_(HUMAN)_Ph_Y1477*	13
19	Cofilin, non-muscle	CFL1_(HUMAN)_transcript	7
20	Connexin 43	CXA1_(HUMAN)_isoform_NP_000156_Ph_S279*	11
21	Cullin 1	CUL1_(HUMAN)_isoform_XP_011514934_Me_K73*	17
22	CXCR4	CXCR4_(HUMAN) 1_Ph_S339*	2
23	Cyclophilin A	PPIA_(HUMAN)_transcript	14
24	DDX3X	DDX3X_(HUMAN)_Ph_S102	6
25	DDX5	DDX5_(HUMAN)_Ph_T446*	9
26	DDX9	DHX9_(HUMAN)_transcript	4
27	DFF40 (CAD)	DFFB_(HUMAN)_C-truncated	6
28	DNA-PK	PRKDC_(HUMAN) 1_Ph_T3950*	12
29	DNM1L (DRP1)	DNM1L_(HUMAN) 1_Ph_S616*	2
30	Dynein 1, cytoplasmic, heavy chain	DYHC1_HUMAN	2
31	EMAPII	AIMP1_(HUMAN)_transcript	2
32	ERdj5	DJC10_HUMAN	8
33	ERH	ERH_(HUMAN)_transcript	2
34	FANCA	FANCA_(HUMAN)_transcript	2
35	Filamin A	Filamin-A (CTF)_(HUMAN)	3
36	G3P2	G3P_(HUMAN) 1_Ac_K117*	44
37	GC1QBP	C1QBP_(HUMAN)_transcript	6
38	GCTG	GGCT_(HUMAN)_transcript	3
39	GRP78	BIP_(HUMAN)_isoform_NP_005338_Ac_K118*	13
40	HA95	AKAP8L_(HUMAN)_transcript	25
41	HCF1	HCFC1_(HUMAN)_transcript	4
42	Histone H2AX	H2AX_(HUMAN)_isoform_NP_002096_Ph_S140	10
43	hnRNP U	HNRNPU_(HUMAN)_transcript	21
44	HSC70	HSP7C_(HUMAN) 1_Ub_K512*	51
45	HSP60	CH60_HUMAN	31
46	HSP70/ HSPA1A	HS71A_HUMAN	26
47	HSP90	HS90A_(HUMAN) 1_Ac_K292	29
48	HSP90 alpha/ HSP90 AA1	HS90A_HUMAN	29
49	HSPC134 (Chmp4b)	CHM4A_HUMAN	3
50	Importin (karyopherin)-beta	IMB1_HUMAN	6
51	JAK2	JAK2_(HUMAN)_isoform a_Ph_Y1007	2
52	Karyopherin beta 1/KPNB1	IMB1_HUMAN	6
53	Keratin 8	K2C8_(HUMAN) 1_Ph_S13*	41
54	Ku80	XRCC5_(HUMAN)_isoform_NP_066964_Ph_S577*	10
55	LAMP1	LAMP1_(HUMAN)_transcript	2
56	MCAK	KIF2C_(HUMAN) 1_Ph_S192*	2
57	MCM3	MCM3_(HUMAN)_Ph_T722*	2
58	MCM4	MCM4_(HUMAN)_transcript	4
59	MCM5	MCM5_(HUMAN)_Ph_T633*	8
60	MCM7	MCM7_(HUMAN) 1_Ph_Y600*	12
61	MeCP2	MECP2_(HUMAN) A_Me_K347*	7
62	MRE11	MRE11_(HUMAN) 1_Ph_S649*	3
63	MTCH1	MTCH1_(HUMAN)_transcript	2
64	MYH9	MYH9_(HUMAN) 1_Ph_S1803*	18
65	NASP	NASP_(HUMAN) 2_Ph_S158	6
66	NGAL	LCN2_(HUMAN)_transcript	7
67	Nucleolysin TIAR	TIAL1_(HUMAN)_transcript	3
68	Nucleophosmin	NPM1_(HUMAN)_transcript	11
69	NUP88	NUP88_(HUMAN)_transcript	6
70	N-WASP	WASL_(HUMAN)_isoform_NP_003932_Ph_Y256	2
71	p14ARF	ARF_HUMAN	2
72	p160	MBB1A_(HUMAN)_Ph_S1310*	12
73	p16INK4/CDKN2A	CDN2A_HUMAN	2
74	p90RSK2(RPS6KA3)	KS6A3_(HUMAN)_isoform_NP_004577_Ph_Y529*	5
75	PAICS	PAICS_(HUMAN)_transcript	2
76	PCNA	PCNA_(HUMAN)_isoform_NP_872590_Ac_K13*	6
77	PDCD5	PDCD5_(HUMAN)_Ph_S118*	2
78	PDCD6	PDCD6_(HUMAN)_transcript	4
79	PKM2	KPYM_(HUMAN) M2_Ac_K305*	17
80	Plectin 1	PLEC_(HUMAN)_transcript	6
81	PML	PML_(HUMAN)_A216T	3
82	POLA1	DPOLA_HUMAN	45
83	PP1-cat	PP1G_HUMAN	2
84	PP1-cat gamma/PPP1CC	PP1G_HUMAN	2
85	PP2A structural	2AAA_HUMAN	5
86	PR65-alpha/PPP2R1A	2AAA_HUMAN	5
87	PRDX3	PRDX3_(HUMAN)_transcript	2
88	PSME3	PSME3_(HUMAN) 1_Ph_S247*	4
89	RACK1	RACK1_(HUMAN)_isoform_NP_006089_Gs_S122*	7
90	Rad51	RAD51_(HUMAN)_Ph_S14*	3
91	RhoA	RHOA_(HUMAN)_G17V	2
92	RPA1	RFA1_(HUMAN)_isoform 1_Sum_K449_Sum_K577	101
93	RPA2	RFA2_(HUMAN) 1_Ph_S33*	41
94	RPL23	RL23_HUMAN	8
95	RPL24	RL24_HUMAN	10
96	RPS3	RPS3_(HUMAN)_transcript	15
97	RPS6	RPS6_(HUMAN)_transcript	7
98	RRM1	RIR1_HUMAN	2
99	RRP1B (KIAA0179)	RRP1B_(HUMAN)_transcript	10
100	RUVBL1	RUVB1_(HUMAN)_Me_R205*	4
101	SKIP (Ski-interacting protein)	SNW1_(HUMAN)_transcript	12
102	SLC25A4	ADT1_(HUMAN)_isoform_NP_001142_Ph_S167*	2
103	TBX2	TBX2_(HUMAN)_transcript	6
104	TP53	P53_(HUMAN) 1_Ac_K370*	26
105	Tubulin alpha 1A	TBA1A_HUMAN	16
106	Tubulin alpha-1B	TBA1B_HUMAN	28
107	Tubulin alpha-1C	TBA1C_(HUMAN)_Ph_S165	24
108	Tubulin beta 1	TBB5_(HUMAN)_Ph_Y51*	33
109	Tubulin beta 2C	TBB4B_(HUMAN)_isoform_NP_006079_Ph_Y50*	10
110	UBCH7	UB2L3_HUMAN	2
111	VCP	TERA_(HUMAN)_A232E	6
112	VDAC 1	VDAC1_(HUMAN)_isoform_XP_016865312_Ph_S193*	5
113	VDAC 2	VDAC2_(HUMAN) 3_Ph_S128*	2
114	VIL2 (ezrin)	EZR_(HUMAN)_transcript	2
115	WTAP	FL2D_(HUMAN) 1_Ph_S341*	6
116	XRCC2	XRCC2_(HUMAN)_transcript	3
117	YTHDF2	YTHD2_(HUMAN) 1_Ph_S39*	3
118	Large T-antigen	LT_SV40 (SV40)	75

## Sheet: 4. Experiments
General parser
(1) 711-LT-POLPRIM-RPA list _FF
#		Network object	Name	Description	Spectral count
1		14-3-3	1433S_HUMAN	Adapter protein implicated in the regulation of a large spectrum of both general and specialized signaling pathways. Binds to a large number of partners, usually by recognition of a phosphoserine or phosphothreonine motif. Binding generally results in the modulation of the activity of the binding partner. When bound to KRT17, regulates protein synthesis and epithelial cell growth by stimulating A…	6
			1433S_HUMAN 1/-2101871122	SwissProt sequence is identical to NCBI NP_006133.1	6
			1433S_HUMAN 2/-1142823931	SwissProt sequence differs from NCBI.	6
			SFN_(HUMAN)_transcript/-1237099137	Major transcript	6
			SFN_(HUMAN)_transcript P31947-2/-945060487		6
			SFN_(HUMAN)_transcript_NM_006142.5/-190809870		6
2		14-3-3 sigma	1433S_HUMAN	Adapter protein implicated in the regulation of a large spectrum of both general and specialized signaling pathways. Binds to a large number of partners, usually by recognition of a phosphoserine or phosphothreonine motif. Binding generally results in the modulation of the activity of the binding partner. When bound to KRT17, regulates protein synthesis and epithelial cell growth by stimulating A…	6
			1433S_HUMAN 1/-2101871122	SwissProt sequence is identical to NCBI NP_006133.1	6
			1433S_HUMAN 2/-1142823931	SwissProt sequence differs from NCBI.	6
			SFN_(HUMAN)_transcript/-1237099137	Major transcript	6
			SFN_(HUMAN)_transcript P31947-2/-945060487		6
			SFN_(HUMAN)_transcript_NM_006142.5/-190809870		6
3		ACTR3	ACTR3_(HUMAN)_transcript	Major transcript	4
			ACTR3_(HUMAN)_transcript variant 1/-1390409070		4
			ACTR3_(HUMAN)_transcript variant 2/-323784306		4
			ACTR3_(HUMAN)_transcript variant 3/-1194902306		4
			ARP3_HUMAN/942613851	ATP-binding component of the Arp2/3 complex, a multiprotein complex that mediates actin polymerization upon stimulation by nucleation-promoting factor (NPF) (PubMed:9000076). The Arp2/3 complex mediates the formation of branched actin networks in the cytoplasm, providing the force for cell motility (PubMed:9000076). Seems to contact the pointed end of the daughter actin filament (PubMed:9000076).…	4
			ARP3_HUMAN_isoform 1/-163881925		4
			ARP3_HUMAN_isoform 2/-1804348830		4
4		ALDOC	ALDOC_(HUMAN)_isoform_XP_011522858_Ph_D319*	Technical unit	2
			ALDOC_(HUMAN)_transcript/-1853065325	Major transcript	2
			ALDOC_(HUMAN)_transcript variant X1/-143483373		2
			ALDOC_(HUMAN)_transcript variant X2/-690543251		2
			ALDOC_(HUMAN)_transcript_NM_005165.3/-284535277		2
			ALDOC_HUMAN/-949058233		2
			ALDOC_HUMAN_isoform_XP_011522858/-529967090	NCBI sequences NP_005156.1, XP_005258006.1, XP_011522858.1 are identical.	2
5		Alix	PDC6I_HUMAN	Multifunctional protein involved in endocytosis, multivesicular body biogenesis, membrane repair, cytokinesis, apoptosis and maintenance of tight junction integrity. Class E VPS protein involved in concentration and sorting of cargo proteins of the multivesicular body (MVB) for incorporation into intralumenal vesicles (ILVs) that are generated by invagination and scission from the limiting membra…	2
			PDC6I_HUMAN 1/-811732809	SwissProt sequence is identical to NCBI NP_037506.2	2
			PDC6I_HUMAN 2/-1370960378	SwissProt sequence is identical to NCBI NP_001155901.1	2
			PDC6I_HUMAN 3/-86671781	SwissProt sequence is identical to NCBI NP_001243121.1	2
			PDC6I_HUMAN_isoform_XP_011531555/-1789234682	NCBI sequences XP_011531554.1, XP_011531555.1 are identical.	2
			PDC6I_HUMAN_isoform_XP_016860977/-220084335		2
			PDCD6IP_(HUMAN)_transcript/-1237098128	Major transcript	2
			PDCD6IP_(HUMAN)_transcript variant 1/-1296256496		2
			PDCD6IP_(HUMAN)_transcript variant 2/-700658112		2
			PDCD6IP_(HUMAN)_transcript variant 4/-1207433690		2
			PDCD6IP_(HUMAN)_transcript variant X1/-1003285945		2
			PDCD6IP_(HUMAN)_transcript variant X2/-882336124		2
			PDCD6IP_(HUMAN)_transcript variant X3/-1076955795		2
6		Annexin VI	ANXA6_(HUMAN)_transcript	Major transcript	2
			ANXA6_(HUMAN)_transcript variant 1/-1782063920		2
			ANXA6_(HUMAN)_transcript variant 2/-449137145		2
			ANXA6_(HUMAN)_transcript variant 3/-1865461798		2
			ANXA6_HUMAN/-617299301	May associate with CD21. May regulate the release of Ca(2+) from intracellular stores.	2
			ANXA6_HUMAN 1/-909719349	SwissProt sequence is identical to NCBI NP_001146.2	2
			ANXA6_HUMAN 2/-1365985088	SwissProt sequence is identical to NCBI NP_001180473.1	2
			ANXA6_HUMAN_isoform 3/-1733262417		2
7		ATP5A	ATP5F1A_(HUMAN)_transcript	Major transcript	12
			ATP5F1A_(HUMAN)_transcript variant 1/-360124595		12
			ATP5F1A_(HUMAN)_transcript variant 2/-1951274501		12
			ATP5F1A_(HUMAN)_transcript variant 3/-1808537707		12
			ATP5F1A_(HUMAN)_transcript variant 4/-946135881		12
			ATP5F1A_(HUMAN)_transcript variant 5/-976788899		12
			ATP5F1A_(HUMAN)_transcript variant X1/-1489584959		12
			ATP5F1A_(HUMAN)_transcript_c.985C>T/-1101441418	Mutant transcript	12
			ATPA_(HUMAN)_Ph_S53*/-795078245	Technical unit	12
			ATPA_(HUMAN)_Ph_S65*/-449814763	Technical unit	12
			ATPA_(HUMAN)_R329C/-1937957833	Mutant protein	12
			ATPA_HUMAN/-566407696	Mitochondrial membrane ATP synthase (F(1)F(0) ATP synthase or Complex V) produces ATP from ADP in the presence of a proton gradient across the membrane which is generated by electron transport complexes of the respiratory chain. F-type ATPases consist of two structural domains, F(1) - containing the extramembraneous catalytic core, and F(0) - containing the membrane proton channel, linked togethe…	12
			ATPA_HUMAN 1/-630789004	SwissProt sequence is identical to NCBI NP_001001937.1, NP_004037.1	12
			ATPA_HUMAN 2/-27156081	SwissProt sequence is identical to NCBI NP_001001935.1, NP_001244264.1	12
			ATPA_HUMAN 3/-1298476647	SwissProt sequence is identical to NCBI NP_001244263.1	12
			ATPA_HUMAN_isoform_XP_016881278/-999114013		12
8		BAG5	BAG5_(HUMAN) 2_Me_R15*	Technical unit	7
			BAG5_(HUMAN) 2_Me_R24*/-1071041838	Technical unit	7
			BAG5_(HUMAN)_transcript/-277023763	Major transcript	7
			BAG5_(HUMAN)_transcript Q9UL15-2/-499615150		7
			BAG5_(HUMAN)_transcript variant 1/-1902088598		7
			BAG5_(HUMAN)_transcript variant 2/-390585788		7
			BAG5_(HUMAN)_transcript variant 3/-1554621794		7
			BAG5_HUMAN/561952116	Inhibits both auto-ubiquitination of PRKN and ubiquitination of target proteins by PRKN (By similarity). May function as a nucleotide exchange factor for HSP/HSP70, promoting ADP release, and activating Hsp70-mediated refolding.	7
			BAG5_HUMAN 1/-1989434781	SwissProt sequence is identical to NCBI NP_001015048.1, NP_001015049.2, NP_004864.1	7
			BAG5_HUMAN 2/-1187262565	SwissProt sequence differs from NCBI.	7
9		Beta-catenin	CTNB1_(HUMAN) 1_Ac_K345*	Technical unit	4
			CTNB1_(HUMAN) 1_Me_K180*/-569806476	Technical unit	4
			CTNB1_(HUMAN) 1_Ph_S33_Ph_S37_Ph_T41/-1142702632	Active form of protein	4
			CTNB1_(HUMAN) 1_Ph_S552/-1535347002		4
			CTNB1_(HUMAN) 1_Ph_S552*/-1689455386	Technical unit	4
			CTNB1_(HUMAN)_Ac_K345*/-1855744020	Technical unit	4
			CTNB1_(HUMAN)_Ac_K49*/-79049900	Technical unit	4
			CTNB1_(HUMAN)_D32G/-1349193499	Protein with coding sequence diversity D32G	4
			CTNB1_(HUMAN)_isoform_XP_024309126_Ph_S715/-1862180409		4
			CTNB1_(HUMAN)_isoform_XP_024309126_Ph_S715*/-1531888611	Technical unit	4
			CTNB1_(HUMAN)_K335I/-1068395192	Protein with coding sequence diversity p.K335I	4
			CTNB1_(HUMAN)_Me_K133*/-1299129637	Technical unit	4
			CTNB1_(HUMAN)_Ph/-1591841734	CTNNB1_human_Ph	4
			CTNB1_(HUMAN)_Ph_S29*/-1023117663	Technical unit	4
			CTNB1_(HUMAN)_Ph_S33/-1648786382		4
			CTNB1_(HUMAN)_Ph_S33*/-1490192596	Technical unit	4
			CTNB1_(HUMAN)_Ph_S33_Ph_S37/-45348386		4
			CTNB1_(HUMAN)_Ph_S33_Ph_S37_Ph_S41/-1475998101		4
			CTNB1_(HUMAN)_Ph_S33_Ph_S37_Ph_T41/-967673069		4
			CTNB1_(HUMAN)_Ph_S33_Ph_S37_Ph_T41_Ph_S45/-903720948		4
			CTNB1_(HUMAN)_Ph_S37/-511002410	Active form of protein	4
			CTNB1_(HUMAN)_Ph_S37*/-1526558079	Technical unit	4
			CTNB1_(HUMAN)_Ph_S45/-1519925300	Active form of protein	4
			CTNB1_(HUMAN)_Ph_S45*/-1532134913	Technical unit	4
			CTNB1_(HUMAN)_Ph_S47/-931364667		4
			CTNB1_(HUMAN)_Ph_S47*/-1705100147	Technical unit	4
			CTNB1_(HUMAN)_Ph_S552/-1356311453		4
			CTNB1_(HUMAN)_Ph_S552*/-22774587	Technical unit	4
			CTNB1_(HUMAN)_Ph_S675/-775345177		4
			CTNB1_(HUMAN)_Ph_S675*/-1825894777	Technical unit	4
			CTNB1_(HUMAN)_Ph_T102*/-1066403972	Technical unit	4
			CTNB1_(HUMAN)_Ph_T112*/-1215650117	Technical unit	4
			CTNB1_(HUMAN)_Ph_T332*/-887500448	Technical unit	4
			CTNB1_(HUMAN)_Ph_T41/-1486368918		4
			CTNB1_(HUMAN)_Ph_T41*/-967603924	Technical unit	4
			CTNB1_(HUMAN)_Ph_T472*/-632188293	Technical unit	4
			CTNB1_(HUMAN)_Ph_Y142/-269897202		4
			CTNB1_(HUMAN)_Ph_Y142*/-1354319165	Technical unit	4
			CTNB1_(HUMAN)_Ph_Y331*/-1910531473	Technical unit	4
			CTNB1_(HUMAN)_Ph_Y333*/-643192871	Technical unit	4
			CTNB1_(HUMAN)_Ph_Y489/-1095032915		4
			CTNB1_(HUMAN)_Ph_Y64*/-430211515	Technical unit	4
			CTNB1_(HUMAN)_Ph_Y654/-1826089895	Phosphorylation on Tyr-654 decreases CDH1 binding and enhances TBP binding.	4
			CTNB1_(HUMAN)_Ph_Y654*/-1184114033	Technical unit	4
			CTNB1_(HUMAN)_Ph_Y86*/-2136855105	Technical unit	4
			CTNB1_(HUMAN)_S45P/-785244350	Protein with coding sequence diversity S45P.	4
			CTNB1_(HUMAN)_T41I/-1022708401	Protein with coding sequence diversity T41I	4
			CTNB1_HUMAN/138872131	Key downstream component of the canonical Wnt signaling pathway (PubMed:17524503, PubMed:18077326, PubMed:18086858, PubMed:18957423, PubMed:21262353, PubMed:22155184, PubMed:22647378, PubMed:22699938). In the absence of Wnt, forms a complex with AXIN1, AXIN2, APC, CSNK1A1 and GSK3B that promotes phosphorylation on N- terminal Ser and Thr residues and ubiquitination of CTNNB1 via BTRC and its subs…	4
			CTNB1_HUMAN_isoform_XP_006713048/-142336591		4
			CTNB1_HUMAN_isoform_XP_024309126/-2048454916	NCBI sequences NP_001091679.1, NP_001091680.1, NP_001895.1, XP_016861227.1, XP_024309124.1, XP_024309125.1, XP_024309126.1 are identical.	4
			CTNB1_HUMAN_isoform_XP_024309128/-1329792032	NCBI sequences NP_001317658.1, XP_006713046.1, XP_024309127.1, XP_024309128.1 are identical.	4
			CTNNB1_(HUMAN)_transcript/1287885241	Major transcript	4
			CTNNB1_(HUMAN)_transcript variant 1/-485931114		4
			CTNNB1_(HUMAN)_transcript variant 2/-1924417326		4
			CTNNB1_(HUMAN)_transcript variant 3/-221991433		4
			CTNNB1_(HUMAN)_transcript variant 4/-471661653		4
			CTNNB1_(HUMAN)_transcript variant X1/-91065802		4
			CTNNB1_(HUMAN)_transcript variant X2/-86409340		4
			CTNNB1_(HUMAN)_transcript variant X3/-1482805966		4
			CTNNB1_(HUMAN)_transcript variant X4/-1258596414		4
			CTNNB1_(HUMAN)_transcript variant X5/-778289749		4
			CTNNB1_(HUMAN)_transcript variant X6/-313441900		4
			CTNNB1_(HUMAN)_transcript variant X7/-1059778945		4
			CTNNB1_(HUMAN)_transcript variant X8/-1893533264		4
			CTNNB1_(HUMAN)_transcript_c.1004A>T/-2022554638	Transcript with substitution of A to T leading aminoacid change from Lysine to Isoleucine.	4
10		Beta-fodrin	SPTB2_(HUMAN)_Ph_S2110*	Technical unit	2
			SPTB2_(HUMAN)_Ph_T2159*/-1971881535	Technical unit	2
			SPTB2_HUMAN/1758464391	Fodrin, which seems to be involved in secretion, interacts with calmodulin in a calcium-dependent manner and is thus candidate for the calcium-dependent movement of the cytoskeleton at the membrane.	2
			SPTB2_HUMAN 2/-1983789154	SwissProt sequence is identical to NCBI NP_842565.2	2
			SPTB2_HUMAN Long/-723645744	SwissProt sequence is identical to NCBI NP_003119.2, XP_005264574.1, XP_006712150.1, XP_016860268.1, XP_016860269.1, XP_016860270.1	2
			SPTB2_HUMAN Short/-1780474637	SwissProt sequence differs from NCBI.	2
			SPTB2_HUMAN_isoform_XP_005264575/-1980600739		2
			SPTBN1_(HUMAN)_transcript/-675060478	Major transcript	2
			SPTBN1_(HUMAN)_transcript Q01082-2/-1200623302		2
			SPTBN1_(HUMAN)_transcript variant 1/-2129005316		2
			SPTBN1_(HUMAN)_transcript variant 2/-1387298498		2
			SPTBN1_(HUMAN)_transcript variant X1/-1215332840		2
			SPTBN1_(HUMAN)_transcript variant X2/-1544971165		2
			SPTBN1_(HUMAN)_transcript variant X3/-1615353477		2
			SPTBN1_(HUMAN)_transcript variant X4/-1469243489		2
			SPTBN1_(HUMAN)_transcript variant X5/-442449742		2
			SPTBN1_(HUMAN)_transcript variant X6/-1498792918		2
			SPTBN1_(HUMAN)_transcript variant X7/-1966074231		2
11		Brca2	BRCA2_(HUMAN)_211Val_Asn228del	Mutant protein generated by exon skipping due to splice-site variant in intron 7	21
			BRCA2_(HUMAN)_Arg2336_Asp2479del/-484229236	Mutant protein generated by the skipping of exon 14 due to a splice acceptor site variant	21
			BRCA2_(HUMAN)_Gly173Serfs*19/-38553979	Mutant protein generated by skipping of exon 7 due to a missense mutation in exon 3	21
			BRCA2_(HUMAN)_isoform_NP_000050_Ph_S193/-451629154		21
			BRCA2_(HUMAN)_isoform_NP_000050_Ph_S193*/-1277252925	Technical unit	21
			BRCA2_(HUMAN)_isoform_NP_000050_Ph_S417*/-1855227870	Technical unit	21
			BRCA2_(HUMAN)_isoform_NP_000050_Ph_S418*/-1875016542	Technical unit	21
			BRCA2_(HUMAN)_isoform_NP_000050_Ph_S442*/-997250019	Technical unit	21
			BRCA2_(HUMAN)_isoform_NP_000050_Ph_T441*/-877738270	Technical unit	21
			BRCA2_(HUMAN)_Ph_S193*/-2004440909	Technical unit	21
			BRCA2_(HUMAN)_Ph_S206*/-1583517586	Technical unit	21
			BRCA2_(HUMAN)_Ph_T207*/-2140288581	Technical unit	21
			BRCA2_(HUMAN)_Ph_T219*/-1811831410	Technical unit	21
			BRCA2_(HUMAN)_Ph_T226*/-442102431	Technical unit	21
			BRCA2_(HUMAN)_Thr2337Phefs*17/-1572209059	Mutant protein generated by skipping of exon 14 due to a splice acceptor site variant in intron 13	21
			BRCA2_(HUMAN)_transcript/-2090076070	Major transcript	21
			BRCA2_(HUMAN)_transcript_c.631G>A/-1849049012	Mutant transcript generated by loss of 115 bp from nucleotide position 517 to 631	21
			BRCA2_(HUMAN)_transcript_c.6938-2A>T/-1697921154	Mutant transcript generated by loss of 428 bp from nucleotide position 7008 to 7435	21
			BRCA2_(HUMAN)_transcript_c.IVS13-2A>G/-549705398	Mutant transcript	21
			BRCA2_(HUMAN)_transcript_IVS7-2A>G/-1336303393	Mutant transcript generated by exon 8 skipping due to splice variant in intron 7	21
			BRCA2_(HUMAN)_transcript_NM_000059.4/-1407948901		21
			BRCA2_HUMAN/-1316151084	Involved in double-strand break repair and/or homologous recombination. Binds RAD51 and potentiates recombinational DNA repair by promoting assembly of RAD51 onto single-stranded DNA (ssDNA). Acts by targeting RAD51 to ssDNA over double-stranded DNA, enabling RAD51 to displace replication protein-A (RPA) from ssDNA and stabilizing RAD51- ssDNA filaments by blocking ATP hydrolysis. Part of a PALB2…	21
			BRCA2_HUMAN_isoform_NP_000050/-1591672881		21
12		C1D	C1D_(HUMAN)_transcript	Major transcript	3
			C1D_(HUMAN)_transcript variant 1/-932511126		3
			C1D_(HUMAN)_transcript variant 2/-1850765916		3
			C1D_(HUMAN)_transcript variant 3/-1385741197		3
			C1D_(HUMAN)_transcript variant 4/-1118448411		3
			C1D_HUMAN/15460383	Plays a role in the recruitment of the RNA exosome complex to pre-rRNA to mediate the 3'-5' end processing of the 5.8S rRNA; this function may include MPHOSPH6. Can activate PRKDC not only in the presence of linear DNA but also in the presence of supercoiled DNA. Can induce apoptosis in a p53/TP53 dependent manner. May regulate the TRAX/TSN complex formation. Potentiates transcriptional repressio…	3
			C1D_HUMAN_isoform_NP_775269/-423610767	NCBI sequences NP_001177192.1, NP_001177194.1, NP_006324.1, NP_775269.1 are identical.	3
13		Calmodulin	CALM1_(HUMAN)_isoform 1		2
			CALM1_(HUMAN)_isoform 2/-1962624341		2
			CALM1_(HUMAN)_isoform 3/-734752310		2
			CALM1_(HUMAN)_transcript/-2003782857	Major transcript	2
			CALM1_(HUMAN)_transcript variant 1/-1232006047		2
			CALM1_(HUMAN)_transcript variant 2/-1382280445		2
			CALM1_(HUMAN)_transcript variant 3/-1800313134		2
			CALM1_HUMAN/-703979614	Calmodulin mediates the control of a large number of enzymes, ion channels, aquaporins and other proteins through calcium-binding. Among the enzymes to be stimulated by the calmodulin-calcium complex are a number of protein kinases and phosphatases. Together with CCP110 and centrin, is involved in a genetic pathway that regulates the centrosome cycle and progression through cytokinesis (PubMed:16…	2
			CALM2_(HUMAN)_isoform 1/-2134075547		2
			CALM2_(HUMAN)_isoform 2/-83340847		2
			CALM2_(HUMAN)_isoform 3/-1553897551	NCBI sequences NP_001292554.1, NP_001292555.1 are identical.	2
			CALM2_(HUMAN)_transcript/-496297257	Major transcript	2
			CALM2_(HUMAN)_transcript variant 1/-1171416343		2
			CALM2_(HUMAN)_transcript variant 2/-728803576		2
			CALM2_(HUMAN)_transcript variant 3/-1108875401		2
			CALM2_(HUMAN)_transcript variant 4/-32251924		2
			CALM2_HUMAN/-1267527007	Calmodulin mediates the control of a large number of enzymes, ion channels, aquaporins and other proteins through calcium-binding. Among the enzymes to be stimulated by the calmodulin-calcium complex are a number of protein kinases and phosphatases. Together with CCP110 and centrin, is involved in a genetic pathway that regulates the centrosome cycle and progression through cytokinesis (PubMed:16…	2
			CALM3_(HUMAN)_isoform 1/-821789958	NCBI sequences NP_001316851.1, NP_005175.2 are identical.	2
			CALM3_(HUMAN)_isoform 2/-735644633	NCBI sequences NP_001316850.1, NP_001316852.1, NP_001316853.1, NP_001316854.1, NP_001316855.1 are identical.	2
			CALM3_(HUMAN)_transcript/-38102925	Major transcript	2
			CALM3_(HUMAN)_transcript variant 1/-676094894		2
			CALM3_(HUMAN)_transcript variant 2/-216612978		2
			CALM3_(HUMAN)_transcript variant 3/-1101906560		2
			CALM3_(HUMAN)_transcript variant 4/-1149125677		2
			CALM3_(HUMAN)_transcript variant 5/-116792454		2
			CALM3_(HUMAN)_transcript variant 6/-1755430252		2
			CALM3_(HUMAN)_transcript variant 7/-1587396132		2
			CALM3_HUMAN/-26070766	Calmodulin mediates the control of a large number of enzymes, ion channels, aquaporins and other proteins through calcium-binding. Is a regulator of voltage-dependent L-type calcium channels (PubMed:31454269). Among the enzymes to be stimulated by the calmodulin-calcium complex are a number of protein kinases and phosphatases. Together with CCP110 and centrin, is involved in a genetic pathway tha…	2
14		CAP-G	CND3_HUMAN	Regulatory subunit of the condensin complex, a complex required for conversion of interphase chromatin into mitotic-like condense chromosomes. The condensin complex probably introduces positive supercoils into relaxed DNA in the presence of type I topoisomerases and converts nicked DNA into positive knotted forms in the presence of type II topoisomerases.	2
			CND3_HUMAN_isoform_NP_071741/-528330130		2
			CND3_HUMAN_isoform_XP_011512178/-702259654		2
			CND3_HUMAN_isoform_XP_016864032/-1937584161		2
			CND3_HUMAN_isoform_XP_016864033/-1914447936		2
			NCAPG_(HUMAN)_transcript/-1582507862	Major transcript	2
			NCAPG_(HUMAN)_transcript variant 1/-1948071176		2
			NCAPG_(HUMAN)_transcript variant 2/-223665911		2
			NCAPG_(HUMAN)_transcript variant X1/-324508406		2
			NCAPG_(HUMAN)_transcript variant X2/-1970618308		2
			NCAPG_(HUMAN)_transcript variant X3/-416845701		2
15		CDC5L	CDC5L_(HUMAN)_transcript	Major transcript	18
			CDC5L_(HUMAN)_transcript_NM_001253.4/-1500277193		18
			CDC5L_HUMAN/1016112	DNA-binding protein involved in cell cycle control. May act as a transcription activator. Plays role in pre-mRNA splicing as core component of precatalytic, catalytic and postcatalytic spliceosomal complexes (PubMed:11991638, PubMed:20176811, PubMed:28502770, PubMed:28076346, PubMed:29361316, PubMed:29360106, PubMed:29301961, PubMed:30728453, PubMed:30705154). Component of the PRP19-CDC5L complex…	18
			CDC5L_HUMAN_isoform_NP_001244/-1056283008		18
16		CHMP1A	CHM1A_HUMAN	Probable peripherally associated component of the endosomal sorting required for transport complex III (ESCRT-III) which is involved in multivesicular bodies (MVBs) formation and sorting of endosomal cargo proteins into MVBs. MVBs contain intraluminal vesicles (ILVs) that are generated by invagination and scission from the limiting membrane of the endosome and mostly are delivered to lysosomes en…	2
			CHM1A_HUMAN 1/-928851501	SwissProt sequence is identical to NCBI NP_002759.2	2
			CHM1A_HUMAN 2/-579785064	SwissProt sequence differs from NCBI.	2
			CHM1A_HUMAN_isoform 1/-1570545676		2
			CHM1A_HUMAN_isoform_XP_011521400/-1514948002		2
			CHMP1A_(HUMAN)_transcript/-407631607	Major transcript	2
			CHMP1A_(HUMAN)_transcript Q9HD42-2/-2133087568		2
			CHMP1A_(HUMAN)_transcript variant 1/-484692708		2
			CHMP1A_(HUMAN)_transcript variant 2/-171605396		2
			CHMP1A_(HUMAN)_transcript variant 3/-1877921233		2
			CHMP1A_(HUMAN)_transcript variant X1/-1601721190		2
17		CHMP2A	CHM2A_HUMAN	Probable core component of the endosomal sorting required for transport complex III (ESCRT-III) which is involved in multivesicular bodies (MVBs) formation and sorting of endosomal cargo proteins into MVBs. MVBs contain intraluminal vesicles (ILVs) that are generated by invagination and scission from the limiting membrane of the endosome and mostly are delivered to lysosomes enabling degradation …	3
			CHM2A_HUMAN_isoform_NP_940818/-485648949	NCBI sequences NP_055268.1, NP_940818.1 are identical.	3
			CHM2A_HUMAN_isoform_XP_005258804/-771030318	NCBI sequences XP_005258803.1, XP_005258804.1 are identical.	3
			CHMP2A_(HUMAN)_transcript/-80731280	Major transcript	3
			CHMP2A_(HUMAN)_transcript variant 1/-433636468		3
			CHMP2A_(HUMAN)_transcript variant 2/-848001299		3
			CHMP2A_(HUMAN)_transcript variant X1/-739125869		3
			CHMP2A_(HUMAN)_transcript variant X2/-474366939		3
18		CHMP2B	CHM2B_HUMAN	Probable core component of the endosomal sorting required for transport complex III (ESCRT-III) which is involved in multivesicular bodies (MVBs) formation and sorting of endosomal cargo proteins into MVBs. MVBs contain intraluminal vesicles (ILVs) that are generated by invagination and scission from the limiting membrane of the endosome and mostly are delivered to lysosomes enabling degradation …	4
			CHM2B_HUMAN 1/-936471847	SwissProt sequence is identical to NCBI NP_054762.2	4
			CHM2B_HUMAN 2/-2106243180	SwissProt sequence is identical to NCBI NP_001231573.1	4
			CHM2B_HUMAN_isoform_XP_011531878/-771381806		4
			CHMP2B_(HUMAN)_transcript/-204142122	Major transcript	4
			CHMP2B_(HUMAN)_transcript variant 1/-748914405		4
			CHMP2B_(HUMAN)_transcript variant 2/-689778385		4
			CHMP2B_(HUMAN)_transcript variant X1/-450901317		4
19		Clathrin heavy chain	CLH1_(HUMAN)_Ph_Y1477*	Technical unit	13
			CLH1_HUMAN/3808879	Clathrin is the major protein of the polyhedral coat of coated pits and vesicles. Two different adapter protein complexes link the clathrin lattice either to the plasma membrane or to the trans- Golgi network. Acts as component of the TACC3/ch-TOG/clathrin complex proposed to contribute to stabilization of kinetochore fibers of the mitotic spindle by acting as inter-microtubule bridge (PubMed:158…	13
			CLH1_HUMAN 1/-1849058386	SwissProt sequence is identical to NCBI NP_004850.1	13
			CLH1_HUMAN 2/-610963165	SwissProt sequence differs from NCBI.	13
			CLH1_HUMAN_isoform 2/-250196789		13
			CLTC_(HUMAN)_transcript/-457580095	Major transcript	13
			CLTC_(HUMAN)_transcript Q00610-2/-860451441		13
			CLTC_(HUMAN)_transcript variant 1/-2120335585		13
			CLTC_(HUMAN)_transcript variant 2/-1254726894		13
20		Cofilin, non-muscle	CFL1_(HUMAN)_transcript	Major transcript	7
			CFL1_(HUMAN)_transcript_NM_005507.3/-172531656		7
			COF1_(HUMAN)_isoform_NP_005498_Ph_S3/-1271181911		7
			COF1_(HUMAN)_isoform_NP_005498_Ph_S3*/-1881454339	Technical unit	7
			COF1_HUMAN/835252965	Binds to F-actin and exhibits pH-sensitive F-actin depolymerizing activity (PubMed:11812157). In conjunction with the subcortical maternal complex (SCMC), plays an essential role for zygotes to progress beyond the first embryonic cell divisions via regulation of actin dynamics (PubMed:15580268). Required for the centralization of the mitotic spindle and symmetric division of zygotes (By similarit…	7
			COF1_HUMAN_isoform_NP_005498/-2072304380		7
21		Connexin 43	CXA1_(HUMAN)_isoform_NP_000156_Ph_S279*	Technical unit	11
			CXA1_(HUMAN)_isoform_NP_000156_Ph_S282*/-949513665	Technical unit	11
			CXA1_(HUMAN)_isoform_NP_000156_Ph_S368/-1794025039		11
			CXA1_(HUMAN)_isoform_NP_000156_Ph_S373*/-98815871	Technical unit	11
			CXA1_(HUMAN)_isoform_NP_000156_Ph_Y247*/-1044141827	Technical unit	11
			CXA1_(HUMAN)_isoform_NP_000156_Ph_Y265*/-1361536600	Technical unit	11
			CXA1_(HUMAN)_isoform_NP_000156_Ph_Y313*/-379963083	Technical unit	11
			CXA1_HUMAN/-140364544	Gap junction protein that acts as a regulator of bladder capacity. A gap junction consists of a cluster of closely packed pairs of transmembrane channels, the connexons, through which materials of low MW diffuse from one cell to a neighboring cell. May play a critical role in the physiology of hearing by participating in the recycling of potassium to the cochlear endolymph. Negative regulator of …	11
			CXA1_HUMAN_isoform_NP_000156/-197565633		11
			GJA1_(HUMAN)_transcript/-627334293	Major transcript	11
			GJA1_(HUMAN)_transcript_NM_000165.5/-2132884376		11
22		Cullin 1	CUL1_(HUMAN)_isoform_XP_011514934_Me_K73*	Technical unit	17
			CUL1_(HUMAN)_transcript/-961351688	Major transcript	17
			CUL1_(HUMAN)_transcript variant 1/-1044335660		17
			CUL1_(HUMAN)_transcript variant 2/-218165175		17
			CUL1_(HUMAN)_transcript variant 3/-594993783		17
			CUL1_(HUMAN)_transcript variant 4/-1294727019		17
			CUL1_(HUMAN)_transcript variant 5/-1118049957		17
			CUL1_(HUMAN)_transcript variant 6/-1852902550		17
			CUL1_HUMAN/1442016611	Core component of multiple cullin-RING-based SCF (SKP1-CUL1- F-box protein) E3 ubiquitin-protein ligase complexes, which mediate the ubiquitination of proteins involved in cell cycle progression, signal transduction and transcription. SCF complexes and ARIH1 collaborate in tandem to mediate ubiquitination of target proteins (PubMed:27565346). In the SCF complex, serves as a rigid scaffold that or…	17
			CUL1_HUMAN_isoform_NP_003583/-130163528	NCBI sequences NP_001357589.1, NP_001357590.1, NP_001357591.1, NP_001357592.1, NP_001357593.1, NP_003583.2 are identical.	17
23		CXCR4	CXCR4_(HUMAN) 1_Ph_S339*	Technical unit	2
			CXCR4_(HUMAN)_Ph/-653496914	Phosphorylation	2
			CXCR4_(HUMAN)_transcript/-1802924014	Major transcript	2
			CXCR4_(HUMAN)_transcript variant 1/-2069975392		2
			CXCR4_(HUMAN)_transcript variant 2/-464343529		2
			CXCR4_(HUMAN)_transcript variant 3/-1010140079		2
			CXCR4_(HUMAN)_transcript variant 4/-598057277		2
			CXCR4_(HUMAN)_transcript variant 5/-1709621958		2
			CXCR4_HUMAN/1674276661	Receptor for the C-X-C chemokine CXCL12/SDF-1 that transduces a signal by increasing intracellular calcium ion levels and enhancing MAPK1/MAPK3 activation (PubMed:10452968, PubMed:28978524, PubMed:18799424, PubMed:24912431). Involved in the AKT signaling cascade (PubMed:24912431). Plays a role in regulation of cell migration, e.g. during wound healing (PubMed:28978524). Acts as a receptor for ext…	2
			CXCR4_HUMAN 1/-1329568703	SwissProt sequence is identical to NCBI NP_003458.1	2
			CXCR4_HUMAN 2/-865215683	SwissProt sequence is identical to NCBI NP_001008540.1	2
			CXCR4_HUMAN_isoform c/-727799403		2
			CXCR4_HUMAN_isoform d/-1563865845		2
			CXCR4_HUMAN_isoform e/-826190765		2
24		Cyclophilin A	PPIA_(HUMAN)_transcript	Major transcript	14
			PPIA_(HUMAN)_transcript variant 1/-1843045949		14
			PPIA_(HUMAN)_transcript variant 2/-78723052		14
			PPIA_(HUMAN)_transcript variant X1/-466229508		14
			PPIA_(HUMAN)_transcript variant X2/-1649878301		14
			PPIA_(HUMAN)_transcript variant X3/-605205095		14
			PPIA_HUMAN/1513920916	Catalyzes the cis-trans isomerization of proline imidic peptide bonds in oligopeptides (PubMed:2001362, PubMed:20676357, PubMed:21245143, PubMed:25678563, PubMed:21593166). Exerts a strong chemotactic effect on leukocytes partly through activation of one of its membrane receptors BSG/CD147, initiating a signaling cascade that culminates in MAPK/ERK activation (PubMed:11943775, PubMed:21245143). A…	14
			PPIA_HUMAN 1/-519843549	SwissProt sequence is identical to NCBI NP_066953.1	14
			PPIA_HUMAN 2/-1484964237	SwissProt sequence is identical to NCBI NP_001287910.1, XP_024302577.1	14
			PPIA_HUMAN_isoform_XP_024302576/-212450189		14
25		DDX3X	DDX3X_(HUMAN)_Ph_S102	DDX3 undergoes phosphorylation on Ser102 by IKK epsilon kinase	6
			DDX3X_(HUMAN)_Ph_S590*/-913000114	Technical unit	6
			DDX3X_(HUMAN)_transcript/-1784403588	Major transcript	6
			DDX3X_(HUMAN)_transcript variant 1/-156925592		6
			DDX3X_(HUMAN)_transcript variant 2/-1947983962		6
			DDX3X_(HUMAN)_transcript variant 3/-873127839		6
			DDX3X_(HUMAN)_transcript variant 4/-1158272504		6
			DDX3X_(HUMAN)_transcript variant 5/-1196933331		6
			DDX3X_(HUMAN)_transcript variant 6/-736580024		6
			DDX3X_(HUMAN)_transcript variant X1/-562633184		6
			DDX3X_(HUMAN)_transcript variant X2/-1619856847		6
			DDX3X_HUMAN/-3824001	Multifunctional ATP-dependent RNA helicase (PubMed:17357160, PubMed:21589879, PubMed:31575075). The ATPase activity can be stimulated by various ribo-and deoxynucleic acids indicative for a relaxed substrate specificity (PubMed:29222110). In vitro can unwind partially double-stranded DNA with a preference for 5'-single-stranded DNA overhangs (PubMed:17357160, PubMed:21589879). Binds RNA G- quadru…	6
			DDX3X_HUMAN 1/-1988017995	SwissProt sequence is identical to NCBI NP_001347.3	6
			DDX3X_HUMAN 2/-1847347438	SwissProt sequence is identical to NCBI NP_001180346.1	6
			DDX3X_HUMAN_isoform 2/-1796938188		6
			DDX3X_HUMAN_isoform 4/-1853990042		6
			DDX3X_HUMAN_isoform_XP_011542194/-1690592548		6
			DDX3X_HUMAN_isoform_XP_016884802/-1980097153		6
26		DDX5	DDX5_(HUMAN)_Ph_T446*	Technical unit	9
			DDX5_(HUMAN)_Ph_T564*/-1492935787	Technical unit	9
			DDX5_(HUMAN)_Ph_T69*/-1304657754	Technical unit	9
			DDX5_(HUMAN)_Ph_Y593/-168745170		9
			DDX5_(HUMAN)_Ph_Y593*/-885812060	Technical unit	9
			DDX5_(HUMAN)_transcript/-1956548344	Major transcript	9
			DDX5_(HUMAN)_transcript P17844-2/-1186736963		9
			DDX5_(HUMAN)_transcript variant 1/-838841988		9
			DDX5_(HUMAN)_transcript variant 2/-224275716		9
			DDX5_(HUMAN)_transcript variant 3/-705690669		9
			DDX5_(HUMAN)_transcript variant 4/-499237133		9
			DDX5_HUMAN/-727682118	Involved in the alternative regulation of pre-mRNA splicing; its RNA helicase activity is necessary for increasing tau exon 10 inclusion and occurs in a RBM4-dependent manner. Binds to the tau pre- mRNA in the stem-loop region downstream of exon 10. The rate of ATP hydrolysis is highly stimulated by single-stranded RNA. Involved in transcriptional regulation; the function is independent of the RN…	9
			DDX5_HUMAN 1/-752365741	SwissProt sequence is identical to NCBI NP_001307524.1, NP_001307525.1, NP_004387.1	9
			DDX5_HUMAN 2/-1274463636	SwissProt sequence differs from NCBI.	9
			DDX5_HUMAN_isoform b/-708784044		9
27		DDX9	DHX9_(HUMAN)_transcript	Major transcript	4
			DHX9_(HUMAN)_transcript Q08211-2/-169551641		4
			DHX9_(HUMAN)_transcript variant 1/-237203553		4
			DHX9_(HUMAN)_transcript variant 2/-255305450		4
			DHX9_HUMAN/-1135297790	Multifunctional ATP-dependent nucleic acid helicase that unwinds DNA and RNA in a 3' to 5' direction and that plays important roles in many processes, such as DNA replication, transcriptional activation, post-transcriptional RNA regulation, mRNA translation and RNA-mediated gene silencing (PubMed:9111062, PubMed:11416126, PubMed:12711669, PubMed:15355351, PubMed:16680162, PubMed:17531811, PubMed:…	4
			DHX9_HUMAN 1/-1499986009	SwissProt sequence is identical to NCBI NP_001348.2	4
			DHX9_HUMAN 2/-355700578	SwissProt sequence differs from NCBI.	4
28		DFF40 (CAD)	DFFB_(HUMAN)_C-truncated	C-truncated protein with molecular weight around 20 kDa as result of deletion of exon 3 (Alu-mediated hCAD deletion)	6
			DFFB_(HUMAN)_transcript/-1243608557	Major transcript	6
			DFFB_(HUMAN)_transcript O76075-2/-213234882		6
			DFFB_(HUMAN)_transcript O76075-3/-928215083		6
			DFFB_(HUMAN)_transcript O76075-4/-1195828173		6
			DFFB_(HUMAN)_transcript variant 1/-1804323168		6
			DFFB_(HUMAN)_transcript variant 2/-1153302637		6
			DFFB_(HUMAN)_transcript variant 3/-1460189461		6
			DFFB_(HUMAN)_transcript variant 4/-863082494		6
			DFFB_(HUMAN)_transcript variant 5/-97449272		6
			DFFB_(HUMAN)_transcript variant 6/-625186420		6
			DFFB_(HUMAN)_transcript variant 7/-984464877		6
			DFFB_(HUMAN)_transcript variant 8/-272442926		6
			DFFB_(HUMAN)_transcript variant X1/-453941595		6
			DFFB_(HUMAN)_transcript variant X10/-1848879572		6
			DFFB_(HUMAN)_transcript variant X2/-1306569822		6
			DFFB_(HUMAN)_transcript variant X3/-1006356206		6
			DFFB_(HUMAN)_transcript variant X4/-1773083708		6
			DFFB_(HUMAN)_transcript variant X5/-2133527412		6
			DFFB_(HUMAN)_transcript variant X6/-468203553		6
			DFFB_(HUMAN)_transcript variant X7/-830310774		6
			DFFB_(HUMAN)_transcript variant X8/-1631015323		6
			DFFB_(HUMAN)_transcript variant X9/-65303781		6
			DFFB_HUMAN/468956430	Nuclease that induces DNA fragmentation and chromatin condensation during apoptosis. Degrades naked DNA and induces apoptotic morphology.	6
			DFFB_HUMAN Alpha/-1073363145	SwissProt sequence is identical to NCBI NP_004393.1	6
			DFFB_HUMAN Beta/-1409199903	SwissProt sequence differs from NCBI.	6
			DFFB_HUMAN Delta/-631292596	SwissProt sequence differs from NCBI.	6
			DFFB_HUMAN Gamma/-554188556	SwissProt sequence differs from NCBI.	6
			DFFB_HUMAN_isoform 1/-1378078556		6
			DFFB_HUMAN_isoform 4/-1378278767		6
			DFFB_HUMAN_isoform 5/-1041071034		6
			DFFB_HUMAN_isoform_XP_011539167/-21388039		6
			DFFB_HUMAN_isoform_XP_016855987/-1279255039		6
			DFFB_HUMAN_isoform_XP_016855988/-1498403093		6
			DFFB_HUMAN_isoform_XP_016855989/-673700088		6
29		DNA-PK	PRKDC_(HUMAN) 1_Ph_T3950*	Technical unit	12
			PRKDC_(HUMAN)_Ph_S2056/-778876474		12
			PRKDC_(HUMAN)_Ph_S2056*/-1207529540	Technical unit	12
			PRKDC_(HUMAN)_Ph_S2612*/-646157204	Technical unit	12
			PRKDC_(HUMAN)_Ph_S2624*/-1973449452	Technical unit	12
			PRKDC_(HUMAN)_Ph_S3205*/-43746269	Technical unit	12
			PRKDC_(HUMAN)_Ph_T2609/-1351903303		12
			PRKDC_(HUMAN)_Ph_T2609*/-1552863055	Technical unit	12
			PRKDC_(HUMAN)_Ph_T2638*/-421326188	Technical unit	12
			PRKDC_(HUMAN)_Ph_T2647*/-669323931	Technical unit	12
			PRKDC_(HUMAN)_transcript/-1478706467	Major transcript	12
			PRKDC_(HUMAN)_transcript variant 1/-1715742639		12
			PRKDC_(HUMAN)_transcript variant 2/-801366619		12
			PRKDC_HUMAN/-6852503	Serine/threonine-protein kinase that acts as a molecular sensor for DNA damage (PubMed:11955432, PubMed:12649176, PubMed:14734805, PubMed:33854234). Involved in DNA non-homologous end joining (NHEJ) required for double-strand break (DSB) repair and V(D)J recombination (PubMed:11955432, PubMed:12649176, PubMed:14734805, PubMed:33854234). Must be bound to DNA to express its catalytic properties (Pu…	12
			PRKDC_HUMAN 1/-117759243	SwissProt sequence is identical to NCBI NP_008835.5	12
			PRKDC_HUMAN 2/-478759165	SwissProt sequence is identical to NCBI NP_001075109.1	12
30		DNM1L (DRP1)	DNM1L_(HUMAN) 1_Ph_S616*	Technical unit	2
			DNM1L_(HUMAN) 1_Ph_S637/-1407211849		2
			DNM1L_(HUMAN) 1_Ph_S637*/-418705206	Technical unit	2
			DNM1L_(HUMAN) 3_Ph_S579*/-232220494	Technical unit	2
			DNM1L_(HUMAN)_Ph_S616/-1021155238		2
			DNM1L_(HUMAN)_Ph_S616*/-1701998121	Technical unit	2
			DNM1L_(HUMAN)_Ph_S637/-1401193667	Active form of protein	2
			DNM1L_(HUMAN)_Ph_S637*/-484323176	Technical unit	2
			DNM1L_(HUMAN)_transcript/-1656707594	Major transcript	2
			DNM1L_(HUMAN)_transcript O00429-5/-778976468		2
			DNM1L_(HUMAN)_transcript variant 1/-889806208		2
			DNM1L_(HUMAN)_transcript variant 2/-1762577780		2
			DNM1L_(HUMAN)_transcript variant 3/-511971434		2
			DNM1L_(HUMAN)_transcript variant 4/-792466979		2
			DNM1L_(HUMAN)_transcript variant 5/-700519118		2
			DNM1L_(HUMAN)_transcript variant 6/-314078748		2
			DNM1L_(HUMAN)_transcript variant 7/-853015170		2
			DNM1L_(HUMAN)_transcript variant 8/-1607452810		2
			DNM1L_(HUMAN)_transcript variant X1/-1623641353		2
			DNM1L_(HUMAN)_transcript variant X2/-1153489445		2
			DNM1L_(HUMAN)_transcript variant X3/-1843376200		2
			DNM1L_(HUMAN)_transcript variant X4/-1432033106		2
			DNM1L_(HUMAN)_transcript variant X5/-514799968		2
			DNM1L_HUMAN/1013660	Functions in mitochondrial and peroxisomal division (PubMed:9570752, PubMed:9786947, PubMed:11514614, PubMed:12499366, PubMed:17301055, PubMed:17553808, PubMed:17460227, PubMed:18695047, PubMed:18838687, PubMed:19638400, PubMed:19411255, PubMed:19342591, PubMed:23921378, PubMed:23283981, PubMed:23530241, PubMed:29478834, PubMed:32484300, PubMed:27145208, PubMed:26992161, PubMed:27301544, PubMed:2…	2
			DNM1L_HUMAN 1/-485696761	SwissProt sequence is identical to NCBI NP_036192.2	2
			DNM1L_HUMAN 2/-1142684608	SwissProt sequence is identical to NCBI NP_036193.2	2
			DNM1L_HUMAN 3/-1328127267	SwissProt sequence is identical to NCBI NP_005681.2	2
			DNM1L_HUMAN 4/-1414883125	SwissProt sequence is identical to NCBI NP_001265392.1	2
			DNM1L_HUMAN 5/-1962781510	SwissProt sequence differs from NCBI.	2
			DNM1L_HUMAN 6/-1687372094	SwissProt sequence is identical to NCBI NP_001265393.1	2
			DNM1L_HUMAN 7/-1309725491	SwissProt sequence is identical to NCBI NP_001265395.1	2
			DNM1L_HUMAN 8/-2089336907	SwissProt sequence is identical to NCBI NP_001265394.1	2
			DNM1L_HUMAN 9/-1620842338	SwissProt sequence is identical to NCBI NP_001317309.1	2
			DNM1L_HUMAN_isoform_XP_011518845/-1643308973		2
			DNM1L_HUMAN_isoform_XP_011518846/-955172		2
			DNM1L_HUMAN_isoform_XP_016874152/-2069506974		2
			DNM1L_HUMAN_isoform_XP_016874153/-812703582		2
			DNM1L_HUMAN_isoform_XP_016874154/-1684700815		2
31		Dynein 1, cytoplasmic, heavy chain	DYHC1_HUMAN	Cytoplasmic dynein 1 acts as a motor for the intracellular retrograde motility of vesicles and organelles along microtubules. Dynein has ATPase activity; the force-producing power stroke is thought to occur on release of ADP. Plays a role in mitotic spindle assembly and metaphase plate congression (PubMed:27462074). .	2
			DYHC1_HUMAN_isoform_NP_001367/-736682853		2
			DYNC1H1_(HUMAN)_transcript/-1578589222	Major transcript	2
			DYNC1H1_(HUMAN)_transcript_NM_001376.5/-1120388572		2
32		EMAPII	AIMP1_(HUMAN)_transcript	Major transcript	2
			AIMP1_(HUMAN)_transcript Q12904-2/-88417275		2
			AIMP1_(HUMAN)_transcript variant 1/-1625796123		2
			AIMP1_(HUMAN)_transcript variant 2/-673249251		2
			AIMP1_(HUMAN)_transcript variant 3/-1264790472		2
			AIMP1_(HUMAN)_transcript variant X1/-28052368		2
			AIMP1_(HUMAN)_transcript variant X2/-1072410938		2
			AIMP1_HUMAN/1631724355	Non-catalytic component of the multisynthase complex. Stimulates the catalytic activity of cytoplasmic arginyl-tRNA synthase (PubMed:10358004). Binds tRNA. Possesses inflammatory cytokine activity (PubMed:11306575). Negatively regulates TGF-beta signaling through stabilization of SMURF2 by binding to SMURF2 and inhibiting its SMAD7- mediated degradation (By similarity). Involved in glucose homeos…	2
			AIMP1_HUMAN 1/-1501240613	SwissProt sequence is identical to NCBI NP_001135887.1, NP_001135888.2, NP_004748.2, XP_016864324.1, XP_016864325.1	2
			AIMP1_HUMAN 2/-1560828930	SwissProt sequence differs from NCBI.	2
33		ERdj5	DJC10_HUMAN	Endoplasmic reticulum disulfide reductase involved both in the correct folding of proteins and degradation of misfolded proteins. Required for efficient folding of proteins in the endoplasmic reticulum by catalyzing the removal of non-native disulfide bonds formed during the folding of proteins, such as LDLR. Also involved in endoplasmic reticulum-associated degradation (ERAD) by reducing incorre…	8
			DJC10_HUMAN 1/-697653189	SwissProt sequence is identical to NCBI NP_061854.1	8
			DJC10_HUMAN 2/-768218613	SwissProt sequence is identical to NCBI NP_001258510.1	8
			DJC10_HUMAN 3/-1392725678	SwissProt sequence differs from NCBI.	8
			DNAJC10_(HUMAN)_transcript/-528255873	Major transcript	8
			DNAJC10_(HUMAN)_transcript Q8IXB1-3/-1591052907		8
			DNAJC10_(HUMAN)_transcript variant 1/-1651752846		8
			DNAJC10_(HUMAN)_transcript variant 2/-747256481		8
			DNAJC10_(HUMAN)_transcript variant 3/-1792136771		8
			DNAJC10_(HUMAN)_transcript variant 4/-1744609451		8
			DNAJC10_(HUMAN)_transcript variant 5/-366457916		8
34		ERH	ERH_(HUMAN)_transcript	Major transcript	2
			ERH_(HUMAN)_transcript_NM_004450.3/-1648773930		2
			ERH_HUMAN/1302523170	May have a role in the cell cycle.	2
			ERH_HUMAN_isoform_NP_004441/-1372543		2
35		FANCA	FANCA_(HUMAN)_transcript	Major transcript	2
			FANCA_(HUMAN)_transcript variant 1/-1268432701		2
			FANCA_(HUMAN)_transcript variant 2/-1054109545		2
			FANCA_(HUMAN)_transcript variant 3/-921759951		2
			FANCA_(HUMAN)_transcript variant 4/-625521293		2
			FANCA_HUMAN/-1771067887	DNA repair protein that may operate in a postreplication repair or a cell cycle checkpoint function. May be involved in interstrand DNA cross-link repair and in the maintenance of normal chromosome stability.	2
			FANCA_HUMAN 1/-792736704	SwissProt sequence is identical to NCBI NP_000126.2	2
			FANCA_HUMAN 2/-183483689	SwissProt sequence is identical to NCBI NP_001018122.1	2
			FANCA_HUMAN 3/-1651263387	SwissProt sequence is identical to NCBI NP_001273096.1	2
			FANCA_HUMAN_isoform d/-242760028		2
36		Filamin A	Filamin-A (CTF)_(HUMAN)	Filamin-A (CTF) is a 100kDa C-terminal fragment, usually produced by cleavage of full-leght Filamin-A molecule between 15 and 16 Ig-like domains.	3
			FLNA_(HUMAN) 1_Ph_S2152/-534206416		3
			FLNA_(HUMAN) 1_Ph_S2152*/-1954663714	Technical unit	3
			FLNA_(HUMAN) 2_Ph_T2328*/-1391145988	Technical unit	3
			FLNA_(HUMAN)_Ph_S1436*/-1972224655	Technical unit	3
			FLNA_(HUMAN)_transcript/-1973038463	Major transcript	3
			FLNA_(HUMAN)_transcript variant 1/-1328303837		3
			FLNA_(HUMAN)_transcript variant 2/-1652127797		3
			FLNA_HUMAN/-1686364136	Promotes orthogonal branching of actin filaments and links actin filaments to membrane glycoproteins. Anchors various transmembrane proteins to the actin cytoskeleton and serves as a scaffold for a wide range of cytoplasmic signaling proteins. Interaction with FLNB may allow neuroblast migration from the ventricular zone into the cortical plate. Tethers cell surface- localized furin, modulates it…	3
			FLNA_HUMAN 1/-466729260	SwissProt sequence is identical to NCBI NP_001104026.1	3
			FLNA_HUMAN 2/-1298490276	SwissProt sequence is identical to NCBI NP_001447.2	3
37		G3P2	G3P_(HUMAN) 1_Ac_K117*	Technical unit	44
			G3P_(HUMAN) 1_Ac_K227*/-975440674	Technical unit	44
			G3P_(HUMAN) 1_Ac_K251*/-582566745	Technical unit	44
			G3P_(HUMAN) 1_Me_R234*/-214647027	Technical unit	44
			G3P_(HUMAN) 1_Ph_S192*/-2024906265	Technical unit	44
			G3P_(HUMAN) 1_Ph_S210*/-742077069	Technical unit	44
			G3P_(HUMAN) 1_Ph_S292*/-816310797	Technical unit	44
			G3P_(HUMAN)_Ox/-1717908217	GAPDH_human_Ox	44
			G3P_(HUMAN)_Ph_T211*/-1477399726	Technical unit	44
			G3P_HUMAN/1449099037	Has both glyceraldehyde-3-phosphate dehydrogenase and nitrosylase activities, thereby playing a role in glycolysis and nuclear functions, respectively (PubMed:3170585, PubMed:11724794). Glyceraldehyde-3-phosphate dehydrogenase is a key enzyme in glycolysis that catalyzes the first step of the pathway by converting D- glyceraldehyde 3-phosphate (G3P) into 3-phospho-D-glyceroyl phosphate (PubMed:31…	44
			G3P_HUMAN 1/-968085360	SwissProt sequence is identical to NCBI NP_001276674.1, NP_001276675.1, NP_002037.2	44
			G3P_HUMAN 2/-1183707801	SwissProt sequence is identical to NCBI NP_001243728.1	44
			G3P_HUMAN_isoform 4/-1743992222		44
			GAPDH_(HUMAN)_transcript/-1270656636	Major transcript	44
			GAPDH_(HUMAN)_transcript variant 1/-279146199		44
			GAPDH_(HUMAN)_transcript variant 2/-336644764		44
			GAPDH_(HUMAN)_transcript variant 3/-672633585		44
			GAPDH_(HUMAN)_transcript variant 4/-839313449		44
			GAPDH_(HUMAN)_transcript variant 6/-300301939		44
			GAPDH_(HUMAN)_transcript variant 7/-895240204		44
38		GC1QBP	C1QBP_(HUMAN)_transcript	Major transcript	6
			C1QBP_(HUMAN)_transcript_NM_001212.4/-343587706		6
			C1QBP_HUMAN/2000063893	Is believed to be a multifunctional and multicompartmental protein involved in inflammation and infection processes, ribosome biogenesis, protein synthesis in mitochondria, regulation of apoptosis, transcriptional regulation and pre-mRNA splicing. At the cell surface is thought to act as an endothelial receptor for plasma proteins of the complement and kallikrein-kinin cascades. Putative receptor…	6
			C1QBP_HUMAN_isoform_NP_001203/-1390483808		6
39		GCTG	GGCT_(HUMAN)_transcript	Major transcript	3
			GGCT_(HUMAN)_transcript variant 1/-391504014		3
			GGCT_(HUMAN)_transcript variant 2/-787809586		3
			GGCT_(HUMAN)_transcript variant 3/-107020161		3
			GGCT_(HUMAN)_transcript variant 4/-2030477263		3
			GGCT_(HUMAN)_transcript variant 5/-1079455141		3
			GGCT_HUMAN/1032929	Catalyzes the formation of 5-oxoproline from gamma-glutamyl dipeptides and may play a significant role in glutathione homeostasis. Induces release of cytochrome c from mitochondria with resultant induction of apoptosis.	3
			GGCT_HUMAN 1/-618927940	SwissProt sequence is identical to NCBI NP_076956.1	3
			GGCT_HUMAN 2/-1535825395	SwissProt sequence is identical to NCBI NP_001186745.1	3
			GGCT_HUMAN 3/-1765118764	SwissProt sequence is identical to NCBI NP_001186746.1	3
			GGCT_HUMAN 4/-1256541052	SwissProt sequence is identical to NCBI NP_001186744.1	3
40		GRP78	BIP_(HUMAN)_isoform_NP_005338_Ac_K118*	Technical unit	13
			BIP_(HUMAN)_isoform_NP_005338_Ac_K122*/-4477461	Technical unit	13
			BIP_(HUMAN)_isoform_NP_005338_Ac_K123*/-1323167806	Technical unit	13
			BIP_(HUMAN)_isoform_NP_005338_Ac_K125*/-1692330565	Technical unit	13
			BIP_(HUMAN)_isoform_NP_005338_Ac_K138*/-431273807	Technical unit	13
			BIP_(HUMAN)_isoform_NP_005338_Ac_K152*/-1302394293	Technical unit	13
			BIP_(HUMAN)_isoform_NP_005338_Ac_K154*/-345316911	Technical unit	13
			BIP_(HUMAN)_isoform_NP_005338_Ac_K352*/-452243277	Technical unit	13
			BIP_(HUMAN)_isoform_NP_005338_Ac_K353*/-1705763486	Technical unit	13
			BIP_(HUMAN)_isoform_NP_005338_Ac_K376*/-1933520356	Technical unit	13
			BIP_(HUMAN)_isoform_NP_005338_Ac_K633*/-326647238	Technical unit	13
			BIP_HUMAN/-1307015148	Endoplasmic reticulum chaperone that plays a key role in protein folding and quality control in the endoplasmic reticulum lumen (PubMed:2294010, PubMed:23769672, PubMed:23990668, PubMed:28332555). Involved in the correct folding of proteins and degradation of misfolded proteins via its interaction with DNAJC10/ERdj5, probably to facilitate the release of DNAJC10/ERdj5 from its substrate (By simil…	13
			BIP_HUMAN_isoform_NP_005338/-123805446		13
			HSPA5_(HUMAN)_transcript/-2108648610	Major transcript	13
			HSPA5_(HUMAN)_transcript_NM_005347.5/-596610349		13
41		HA95	AKAP8L_(HUMAN)_transcript	Major transcript	25
			AKAP8L_(HUMAN)_transcript variant 1/-935115741		25
			AKAP8L_(HUMAN)_transcript variant 2/-1478465648		25
			AKAP8L_(HUMAN)_transcript variant 3/-1293005966		25
			AKP8L_HUMAN/-316652223	Could play a role in constitutive transport element (CTE)- mediated gene expression by association with DHX9. Increases CTE- dependent nuclear unspliced mRNA export (PubMed:10748171, PubMed:11402034). Proposed to target PRKACA to the nucleus but does not seem to be implicated in the binding of regulatory subunit II of PKA (PubMed:10761695, PubMed:11884601). May be involved in nuclear envelope bre…	25
			AKP8L_HUMAN 1/-89149887	SwissProt sequence is identical to NCBI NP_055186.3	25
			AKP8L_HUMAN 2/-1720391754	SwissProt sequence is identical to NCBI NP_001278407.1	25
42		HCF1	HCFC1_(HUMAN)_transcript	Major transcript	4
			HCFC1_(HUMAN)_transcript P51610-2/-948646081		4
			HCFC1_(HUMAN)_transcript P51610-3/-926400849		4
			HCFC1_(HUMAN)_transcript variant X1/-6230438		4
			HCFC1_(HUMAN)_transcript variant X2/-529883578		4
			HCFC1_(HUMAN)_transcript variant X3/-995799019		4
			HCFC1_(HUMAN)_transcript variant X4/-1104365679		4
			HCFC1_(HUMAN)_transcript variant X5/-2106743666		4
			HCFC1_(HUMAN)_transcript variant X6/-460189085		4
			HCFC1_(HUMAN)_transcript_NM_005334.3/-18689447		4
			HCFC1_HUMAN/1960543875	Involved in control of the cell cycle (PubMed:10629049, PubMed:10779346, PubMed:15190068, PubMed:16624878, PubMed:23629655). Also antagonizes transactivation by ZBTB17 and GABP2; represses ZBTB17 activation of the p15(INK4b) promoter and inhibits its ability to recruit p300 (PubMed:10675337, PubMed:12244100). Coactivator for EGR2 and GABP2 (PubMed:12244100, PubMed:14532282). Tethers the chromatin…	4
			HCFC1_HUMAN 1/-82085158	SwissProt sequence is identical to NCBI NP_005325.2	4
			HCFC1_HUMAN 2/-963229721	SwissProt sequence differs from NCBI.	4
			HCFC1_HUMAN 3/-778397457	SwissProt sequence differs from NCBI.	4
			HCFC1_HUMAN 4/-774926481	SwissProt sequence is identical to NCBI XP_006724879.1	4
			HCFC1_HUMAN_isoform_XP_006724878/-284717170		4
			HCFC1_HUMAN_isoform_XP_011529449/-373357452		4
			HCFC1_HUMAN_isoform_XP_011529450/-1070394507		4
			HCFC1_HUMAN_isoform_XP_016884960/-1077801597		4
			HCFC1_HUMAN_isoform_XP_016884961/-3162641		4
43		Histone H2AX	H2AX_(HUMAN)_isoform_NP_002096_Ph_S140		10
			H2AX_(HUMAN)_isoform_NP_002096_Ph_S140*/-1483773761	Technical unit	10
			H2AX_(HUMAN)_isoform_NP_002096_Ph_Y143/-715568206		10
			H2AX_(HUMAN)_isoform_NP_002096_Ph_Y143*/-270120018	Technical unit	10
			H2AX_(HUMAN)_isoform_NP_002096_Ph_Y40*/-190674320	Technical unit	10
			H2AX_(HUMAN)_isoform_NP_002096_Ph_Y58*/-1905896439	Technical unit	10
			H2AX_(HUMAN)_isoform_NP_002096_Ub_K119*/-1407602284	Technical unit	10
			H2AX_(HUMAN)_isoform_NP_002096_Ub_K119*_Ph_S140/-1731480024	Technical unit	10
			H2AX_(HUMAN)_Ph_S139/-58111703		10
			H2AX_(HUMAN)_Ph_S140/-1041912059	Phosphorylated on Ser 140 (to form gamma-H2AFX or H2AX139ph) in response to DNA double strand breaks (DSBs) generated by exogenous genotoxic agents and by stalled replication forks, and may also occur during meiotic recombination events and immunoglobulin class switching in lymphocytes.	10
			H2AX_(HUMAN)_transcript/-165491377	Major transcript	10
			H2AX_(HUMAN)_transcript_NM_002105.3/-560667007		10
			H2AX_HUMAN/405510227	Variant histone H2A which replaces conventional H2A in a subset of nucleosomes. Nucleosomes wrap and compact DNA into chromatin, limiting DNA accessibility to the cellular machineries which require DNA as a template. Histones thereby play a central role in transcription regulation, DNA repair, DNA replication and chromosomal stability. DNA accessibility is regulated via a complex set of post- tra…	10
			H2AX_HUMAN_isoform_NP_002096/-791307693		10
44		hnRNP U	HNRNPU_(HUMAN)_transcript	Major transcript	21
			HNRNPU_(HUMAN)_transcript variant 1/-38480330		21
			HNRNPU_(HUMAN)_transcript variant 2/-1395749063		21
			HNRPU_(HUMAN)_Ph_S59*/-1577287880	Technical unit	21
			HNRPU_HUMAN/-1088814601	DNA- and RNA-binding protein involved in several cellular processes such as nuclear chromatin organization, telomere-length regulation, transcription, mRNA alternative splicing and stability, Xist-mediated transcriptional silencing and mitotic cell progression (PubMed:10490622, PubMed:18082603, PubMed:19029303, PubMed:22325991, PubMed:25986610, PubMed:28622508). Plays a role in the regulation of …	21
			HNRPU_HUMAN 1/-1541098415	SwissProt sequence is identical to NCBI NP_114032.2	21
			HNRPU_HUMAN 2/-72880609	SwissProt sequence is identical to NCBI NP_004492.2	21
45		HSC70	HSP7C_(HUMAN) 1_Ub_K512*	Technical unit	51
			HSP7C_(HUMAN)_Ub_K512*/-421620419	Technical unit	51
			HSP7C_HUMAN/1443465520	Molecular chaperone implicated in a wide variety of cellular processes, including protection of the proteome from stress, folding and transport of newly synthesized polypeptides, activation of proteolysis of misfolded proteins and the formation and dissociation of protein complexes. Plays a pivotal role in the protein quality control system, ensuring the correct folding of proteins, the re-foldin…	51
			HSP7C_HUMAN 1/-1547464215	SwissProt sequence is identical to NCBI NP_006588.1, XP_011541100.1	51
			HSP7C_HUMAN 2/-299447158	SwissProt sequence is identical to NCBI NP_694881.1	51
			HSPA8_(HUMAN)_transcript/-374254908	Major transcript	51
			HSPA8_(HUMAN)_transcript variant 1/-1076148941		51
			HSPA8_(HUMAN)_transcript variant 2/-408001991		51
			HSPA8_(HUMAN)_transcript variant X1/-1313596997		51
46		HSP60	CH60_HUMAN	Chaperonin implicated in mitochondrial protein import and macromolecular assembly. Together with Hsp10, facilitates the correct folding of imported proteins. May also prevent misfolding and promote the refolding and proper assembly of unfolded polypeptides generated under stress conditions in the mitochondrial matrix (PubMed:1346131, PubMed:11422376). The functional units of these chaperonins con…	31
			CH60_HUMAN 1/-314473570	SwissProt sequence is identical to NCBI NP_002147.2, NP_955472.1	31
			CH60_HUMAN 2/-1853656299	SwissProt sequence differs from NCBI.	31
			HSPD1_(HUMAN)_transcript/-1986529733	Major transcript	31
			HSPD1_(HUMAN)_transcript P10809-2/-647343747		31
			HSPD1_(HUMAN)_transcript variant 1/-278671255		31
			HSPD1_(HUMAN)_transcript variant 2/-1709328727		31
47		HSP70	BIP_(HUMAN)_isoform_NP_005338_Ac_K118*	Technical unit	13
			BIP_(HUMAN)_isoform_NP_005338_Ac_K122*/-4477461	Technical unit	13
			BIP_(HUMAN)_isoform_NP_005338_Ac_K123*/-1323167806	Technical unit	13
			BIP_(HUMAN)_isoform_NP_005338_Ac_K125*/-1692330565	Technical unit	13
			BIP_(HUMAN)_isoform_NP_005338_Ac_K138*/-431273807	Technical unit	13
			BIP_(HUMAN)_isoform_NP_005338_Ac_K152*/-1302394293	Technical unit	13
			BIP_(HUMAN)_isoform_NP_005338_Ac_K154*/-345316911	Technical unit	13
			BIP_(HUMAN)_isoform_NP_005338_Ac_K352*/-452243277	Technical unit	13
			BIP_(HUMAN)_isoform_NP_005338_Ac_K353*/-1705763486	Technical unit	13
			BIP_(HUMAN)_isoform_NP_005338_Ac_K376*/-1933520356	Technical unit	13
			BIP_(HUMAN)_isoform_NP_005338_Ac_K633*/-326647238	Technical unit	13
			BIP_HUMAN/-1307015148	Endoplasmic reticulum chaperone that plays a key role in protein folding and quality control in the endoplasmic reticulum lumen (PubMed:2294010, PubMed:23769672, PubMed:23990668, PubMed:28332555). Involved in the correct folding of proteins and degradation of misfolded proteins via its interaction with DNAJC10/ERdj5, probably to facilitate the release of DNAJC10/ERdj5 from its substrate (By simil…	13
			BIP_HUMAN_isoform_NP_005338/-123805446		13
			HSP7C_(HUMAN) 1_Ub_K512*/-266899790	Technical unit	51
			HSP7C_(HUMAN)_Ub_K512*/-421620419	Technical unit	51
			HSP7C_HUMAN/1443465520	Molecular chaperone implicated in a wide variety of cellular processes, including protection of the proteome from stress, folding and transport of newly synthesized polypeptides, activation of proteolysis of misfolded proteins and the formation and dissociation of protein complexes. Plays a pivotal role in the protein quality control system, ensuring the correct folding of proteins, the re-foldin…	51
			HSP7C_HUMAN 1/-1547464215	SwissProt sequence is identical to NCBI NP_006588.1, XP_011541100.1	51
			HSP7C_HUMAN 2/-299447158	SwissProt sequence is identical to NCBI NP_694881.1	51
			HSPA5_(HUMAN)_transcript/-2108648610	Major transcript	13
			HSPA5_(HUMAN)_transcript_NM_005347.5/-596610349		13
			HSPA8_(HUMAN)_transcript/-374254908	Major transcript	51
			HSPA8_(HUMAN)_transcript variant 1/-1076148941		51
			HSPA8_(HUMAN)_transcript variant 2/-408001991		51
			HSPA8_(HUMAN)_transcript variant X1/-1313596997		51
48		HSP90	HS90A_(HUMAN) 1_Ac_K292		29
			HS90A_(HUMAN) 1_Ac_K294*/-1824346054	Technical unit	29
			HS90A_(HUMAN) 1_E47A/-484938298		29
			HS90A_(HUMAN) 1_Me_K209*/-663360497	Technical unit	29
			HS90A_(HUMAN) 1_Me_K615*/-1851589846	Technical unit	29
			HS90A_(HUMAN) 1_Ph_T90/-1416488639		29
			HS90A_(HUMAN) 1_Ph_T90*/-768631755	Technical unit	29
			HS90A_(HUMAN) 1_Ph_Y38*/-1803876569	Technical unit	29
			HS90A_HUMAN/1561739835	Molecular chaperone that promotes the maturation, structural maintenance and proper regulation of specific target proteins involved for instance in cell cycle control and signal transduction. Undergoes a functional cycle that is linked to its ATPase activity which is essential for its chaperone activity. This cycle probably induces conformational changes in the client proteins, thereby causing th…	29
			HS90A_HUMAN 1/-1895144655	SwissProt sequence is identical to NCBI NP_005339.3	29
			HS90A_HUMAN 2/-667232061	SwissProt sequence is identical to NCBI NP_001017963.2	29
			HS90A_HUMAN_isoform_XP_011535020/-1963899118		29
			HSP90AA1_(HUMAN)_transcript/-2079000393	Major transcript	29
			HSP90AA1_(HUMAN)_transcript variant 1/-758922768		29
			HSP90AA1_(HUMAN)_transcript variant 2/-675863434		29
			HSP90AA1_(HUMAN)_transcript variant X1/-111330251		29
49		HSP90 alpha	HS90A_(HUMAN) 1_Ac_K292		29
			HS90A_(HUMAN) 1_Ac_K294*/-1824346054	Technical unit	29
			HS90A_(HUMAN) 1_E47A/-484938298		29
			HS90A_(HUMAN) 1_Me_K209*/-663360497	Technical unit	29
			HS90A_(HUMAN) 1_Me_K615*/-1851589846	Technical unit	29
			HS90A_(HUMAN) 1_Ph_T90/-1416488639		29
			HS90A_(HUMAN) 1_Ph_T90*/-768631755	Technical unit	29
			HS90A_(HUMAN) 1_Ph_Y38*/-1803876569	Technical unit	29
			HS90A_HUMAN/1561739835	Molecular chaperone that promotes the maturation, structural maintenance and proper regulation of specific target proteins involved for instance in cell cycle control and signal transduction. Undergoes a functional cycle that is linked to its ATPase activity which is essential for its chaperone activity. This cycle probably induces conformational changes in the client proteins, thereby causing th…	29
			HS90A_HUMAN 1/-1895144655	SwissProt sequence is identical to NCBI NP_005339.3	29
			HS90A_HUMAN 2/-667232061	SwissProt sequence is identical to NCBI NP_001017963.2	29
			HS90A_HUMAN_isoform_XP_011535020/-1963899118		29
			HSP90AA1_(HUMAN)_transcript/-2079000393	Major transcript	29
			HSP90AA1_(HUMAN)_transcript variant 1/-758922768		29
			HSP90AA1_(HUMAN)_transcript variant 2/-675863434		29
			HSP90AA1_(HUMAN)_transcript variant X1/-111330251		29
50		HSPC134 (Chmp4b)	CHM4A_HUMAN	Probable core component of the endosomal sorting required for transport complex III (ESCRT-III) which is involved in multivesicular bodies (MVBs) formation and sorting of endosomal cargo proteins into MVBs. MVBs contain intraluminal vesicles (ILVs) that are generated by invagination and scission from the limiting membrane of the endosome and mostly are delivered to lysosomes enabling degradation …	3
			CHM4A_HUMAN 1/-21615974	SwissProt sequence is identical to NCBI NP_054888.3	3
			CHM4A_HUMAN 2/-578442468	SwissProt sequence differs from NCBI.	3
			CHMP4A_(HUMAN)_transcript/-1552815432	Major transcript	3
			CHMP4A_(HUMAN)_transcript Q9BY43-2/-189054772		3
			CHMP4A_(HUMAN)_transcript_NM_014169.5/-1037547817		3
51		Importin (karyopherin)-beta	IMB1_HUMAN	Functions in nuclear protein import, either in association with an adapter protein, like an importin-alpha subunit, which binds to nuclear localization signals (NLS) in cargo substrates, or by acting as autonomous nuclear transport receptor. Acting autonomously, serves itself as NLS receptor. Docking of the importin/substrate complex to the nuclear pore complex (NPC) is mediated by KPNB1 through …	6
			IMB1_HUMAN 1/-1288148100	SwissProt sequence is identical to NCBI NP_002256.2	6
			IMB1_HUMAN 2/-1320928842	SwissProt sequence is identical to NCBI NP_001263382.1	6
			KPNB1_(HUMAN)_transcript/-1656475385	Major transcript	6
			KPNB1_(HUMAN)_transcript variant 1/-240559686		6
			KPNB1_(HUMAN)_transcript variant 2/-894277020		6
52		JAK2	JAK2_(HUMAN)_isoform a_Ph_Y1007		2
			JAK2_(HUMAN)_isoform a_Ph_Y1007*/-444764751	Technical unit	2
			JAK2_(HUMAN)_isoform a_Ph_Y1007_Ph_Y1008/-272398784		2
			JAK2_(HUMAN)_isoform a_Ph_Y1008*/-1996373187	Technical unit	2
			JAK2_(HUMAN)_isoform a_Ph_Y221*/-1952325128	Technical unit	2
			JAK2_(HUMAN)_isoform a_Ph_Y570*/-15561392	Technical unit	2
			JAK2_(HUMAN)_Ph/-482228797	Active form of protein	2
			JAK2_(HUMAN)_Ph_Y1007/-490577027		2
			JAK2_(HUMAN)_Ph_Y1007_Ph_Y1008/-1999758432	Active form of protein	2
			JAK2_(HUMAN)_Ph_Y1008*/-608956142	Technical unit	2
			JAK2_(HUMAN)_Ph_Y221/-659677506		2
			JAK2_(HUMAN)_transcript/-1382953453	Major transcript	2
			JAK2_(HUMAN)_transcript variant 1/-179981483		2
			JAK2_(HUMAN)_transcript variant 2/-2065425092		2
			JAK2_(HUMAN)_transcript variant 3/-2080689205		2
			JAK2_(HUMAN)_transcript variant 4/-667790916		2
			JAK2_(HUMAN)_transcript variant 5/-1692319976		2
			JAK2_(HUMAN)_transcript variant 6/-511100730		2
			JAK2_(HUMAN)_transcript variant 7/-205506629		2
			JAK2_(HUMAN)_transcript variant 8/-1051289214		2
			JAK2_(HUMAN)_transcript variant 9/-943298047		2
			JAK2_(HUMAN)_transcript_c.1849G>T/-1947484779	Mutant transcript	2
			JAK2_(HUMAN)_V617F/-654939165	Protein with coding sequence diversity V617F	2
			JAK2_HUMAN/-1894367735	Non-receptor tyrosine kinase involved in various processes such as cell growth, development, differentiation or histone modifications. Mediates essential signaling events in both innate and adaptive immunity. In the cytoplasm, plays a pivotal role in signal transduction via its association with type I receptors such as growth hormone (GHR), prolactin (PRLR), leptin (LEPR), erythropoietin (EPOR), …	2
			JAK2_HUMAN_isoform a/-626127104	NCBI sequences NP_001309123.1, NP_001309124.1, NP_001309125.1, NP_004963.1 are identical.	2
			JAK2_HUMAN_isoform b/-1325968579		2
			JAK2_HUMAN_isoform c/-1213164096	NCBI sequences NP_001309127.1, NP_001309128.1 are identical.	2
53		Karyopherin beta 1	IMB1_HUMAN	Functions in nuclear protein import, either in association with an adapter protein, like an importin-alpha subunit, which binds to nuclear localization signals (NLS) in cargo substrates, or by acting as autonomous nuclear transport receptor. Acting autonomously, serves itself as NLS receptor. Docking of the importin/substrate complex to the nuclear pore complex (NPC) is mediated by KPNB1 through …	6
			IMB1_HUMAN 1/-1288148100	SwissProt sequence is identical to NCBI NP_002256.2	6
			IMB1_HUMAN 2/-1320928842	SwissProt sequence is identical to NCBI NP_001263382.1	6
			KPNB1_(HUMAN)_transcript/-1656475385	Major transcript	6
			KPNB1_(HUMAN)_transcript variant 1/-240559686		6
			KPNB1_(HUMAN)_transcript variant 2/-894277020		6
54		Keratin 8	K2C8_(HUMAN) 1_Ph_S13*	Technical unit	41
			K2C8_(HUMAN) 1_Ph_S74*/-1777565770	Technical unit	41
			K2C8_(HUMAN) 1_Ph_Y267*/-349677902	Technical unit	41
			K2C8_(HUMAN)_Ph_S432/-869085016	active	41
			K2C8_(HUMAN)_Ph_S432*/-1816092725	Technical unit	41
			K2C8_HUMAN/800738856	Together with KRT19, helps to link the contractile apparatus to dystrophin at the costameres of striated muscle. .	41
			K2C8_HUMAN 1/-1674023825	SwissProt sequence is identical to NCBI NP_001243222.1, NP_002264.1	41
			K2C8_HUMAN 2/-1836512610	SwissProt sequence is identical to NCBI NP_001243211.1	41
			KRT8_(HUMAN)_transcript/-1781134533	Major transcript	41
			KRT8_(HUMAN)_transcript variant 1/-311120910		41
			KRT8_(HUMAN)_transcript variant 2/-217432158		41
			KRT8_(HUMAN)_transcript variant 3/-17025469		41
			KRT8_(HUMAN)_transcript variant 4/-123271931		41
			TPA-KRT8_(HUMAN)/322128351	TPA-KRT8 is a fragment of cytokeratin 8, product of partially degradation this cytokeratin .	41
55		Ku80	XRCC5_(HUMAN)_isoform_NP_066964_Ph_S577*	Technical unit	10
			XRCC5_(HUMAN)_isoform_NP_066964_Ph_S580*/-826368288	Technical unit	10
			XRCC5_(HUMAN)_isoform_NP_066964_Ph_T715*/-772708921	Technical unit	10
			XRCC5_(HUMAN)_Ph_S580*/-871305586	Technical unit	10
			XRCC5_(HUMAN)_transcript/-279845160	Major transcript	10
			XRCC5_(HUMAN)_transcript_NM_021141.4/-865336920		10
			XRCC5_HUMAN/139479513	Single-stranded DNA-dependent ATP-dependent helicase that plays a key role in DNA non-homologous end joining (NHEJ) by recruiting DNA-PK to DNA (PubMed:7957065, PubMed:8621488, PubMed:12145306, PubMed:11493912). Required for double-strand break repair and V(D)J recombination (PubMed:7957065, PubMed:8621488, PubMed:12145306, PubMed:11493912). Also has a role in chromosome translocation (PubMed:795…	10
			XRCC5_HUMAN_isoform_NP_066964/-72900369		10
56		LAMP1	LAMP1_(HUMAN)_transcript	Major transcript	2
			LAMP1_(HUMAN)_transcript P11279-2/-1972980318		2
			LAMP1_(HUMAN)_transcript variant X1/-630347813		2
			LAMP1_(HUMAN)_transcript_NM_005561.4/-1785174516		2
			LAMP1_HUMAN/1351370498	Lysosomal membrane glycoprotein which plays an important role in lysosome biogenesis, autophagy, and cholesterol homeostasis (By similarity). Plays also an important role in NK-cells cytotoxicity (PubMed:23632890, PubMed:2022921). Mechanistically, participates in cytotoxic granule movement to the cell surface and perforin trafficking to the lytic granule (PubMed:23632890). In addition, protects N…	2
			LAMP1_HUMAN 1/-1474243790	SwissProt sequence is identical to NCBI NP_005552.3	2
			LAMP1_HUMAN 2/-731167210	SwissProt sequence differs from NCBI.	2
			LAMP1_HUMAN_isoform_XP_011535796/-1163524724		2
57		MCAK	KIF2C_(HUMAN) 1_Ph_S192*	Technical unit	2
			KIF2C_(HUMAN)_Ph_T116*/-661133380	Technical unit	2
			KIF2C_(HUMAN)_Ph_T537*/-290839734	Technical unit	2
			KIF2C_(HUMAN)_transcript/-971544270	Major transcript	2
			KIF2C_(HUMAN)_transcript variant 1/-1785104233		2
			KIF2C_(HUMAN)_transcript variant 2/-83224395		2
			KIF2C_(HUMAN)_transcript variant 3/-1812446258		2
			KIF2C_(HUMAN)_transcript variant 4/-2129739019		2
			KIF2C_(HUMAN)_transcript variant X1/-2078947041		2
			KIF2C_(HUMAN)_transcript variant X2/-444600616		2
			KIF2C_HUMAN/333879468	In complex with KIF18B, constitutes the major microtubule plus-end depolymerizing activity in mitotic cells (PubMed:21820309). Regulates the turnover of microtubules at the kinetochore and functions in chromosome segregation during mitosis (PubMed:19060894). Plays a role in chromosome congression and is required for the lateral to end- on conversion of the chromosome-microtubule attachment (PubMe…	2
			KIF2C_HUMAN 1/-1221157340	SwissProt sequence is identical to NCBI NP_006836.2	2
			KIF2C_HUMAN 2/-1918428533	SwissProt sequence is identical to NCBI NP_001284585.1	2
			KIF2C_HUMAN_isoform 2/-2133281966		2
			KIF2C_HUMAN_isoform_XP_011538843/-1344944072	NCBI sequences NP_001284586.1, XP_011538842.1, XP_011538843.1 are identical.	2
58		MCM3	MCM3_(HUMAN)_Ph_T722*	Technical unit	2
			MCM3_(HUMAN)_transcript/-719482552	Major transcript	2
			MCM3_(HUMAN)_transcript P25205-2/-1997866391		2
			MCM3_(HUMAN)_transcript variant 1/-71706139		2
			MCM3_(HUMAN)_transcript variant 10/-440653210		2
			MCM3_(HUMAN)_transcript variant 11/-2135033511		2
			MCM3_(HUMAN)_transcript variant 12/-1772353492		2
			MCM3_(HUMAN)_transcript variant 13/-1605451768		2
			MCM3_(HUMAN)_transcript variant 2/-1007016647		2
			MCM3_(HUMAN)_transcript variant 3/-1978704994		2
			MCM3_(HUMAN)_transcript variant 4/-1514994648		2
			MCM3_(HUMAN)_transcript variant 5/-246801697		2
			MCM3_(HUMAN)_transcript variant 6/-1494075191		2
			MCM3_(HUMAN)_transcript variant 7/-118550049		2
			MCM3_(HUMAN)_transcript variant 8/-531212063		2
			MCM3_(HUMAN)_transcript variant 9/-1893402622		2
			MCM3_HUMAN/-705905010	Acts as component of the MCM2-7 complex (MCM complex) which is the putative replicative helicase essential for 'once per cell cycle' DNA replication initiation and elongation in eukaryotic cells. The active ATPase sites in the MCM2-7 ring are formed through the interaction surfaces of two neighboring subunits such that a critical structure of a conserved arginine finger motif is provided in trans…	2
			MCM3_HUMAN 1/-1141381312	SwissProt sequence is identical to NCBI NP_002379.4	2
			MCM3_HUMAN 2/-2099150052	SwissProt sequence differs from NCBI.	2
			MCM3_HUMAN_isoform 2/-1220277023		2
			MCM3_HUMAN_isoform 3/-1812911101		2
			MCM3_HUMAN_isoform 4/-120564364		2
			MCM3_HUMAN_isoform 5/-1885682272		2
			MCM3_HUMAN_isoform 6/-1352211173		2
			MCM3_HUMAN_isoform 7/-1078010163		2
			MCM3_HUMAN_isoform 8/-1982601169		2
			MCM3_HUMAN_isoform 9/-1858261249		2
59		MCM4	MCM4_(HUMAN)_transcript	Major transcript	4
			MCM4_(HUMAN)_transcript variant 1/-42073846		4
			MCM4_(HUMAN)_transcript variant 2/-629985517		4
			MCM4_HUMAN/-1590747175	Acts as component of the MCM2-7 complex (MCM complex) which is the putative replicative helicase essential for 'once per cell cycle' DNA replication initiation and elongation in eukaryotic cells. The active ATPase sites in the MCM2-7 ring are formed through the interaction surfaces of two neighboring subunits such that a critical structure of a conserved arginine finger motif is provided in trans…	4
			MCM4_HUMAN_isoform_NP_877423/-1857754871	NCBI sequences NP_005905.2, NP_877423.1 are identical.	4
60		MCM5	MCM5_(HUMAN)_Ph_T633*	Technical unit	8
			MCM5_(HUMAN)_transcript/-1270934577	Major transcript	8
			MCM5_(HUMAN)_transcript variant X1/-1497741693		8
			MCM5_(HUMAN)_transcript_NM_006739.4/-1498265098		8
			MCM5_HUMAN/430583467		8
			MCM5_HUMAN_isoform_NP_006730/-1122470757		8
			MCM5_HUMAN_isoform_XP_006724305/-1230822259		8
61		MCM7	MCM7_(HUMAN) 1_Ph_Y600*	Technical unit	12
			MCM7_(HUMAN)_transcript/-378048662	Major transcript	12
			MCM7_(HUMAN)_transcript P33993-2/-542531972		12
			MCM7_(HUMAN)_transcript variant 1/-2015785869		12
			MCM7_(HUMAN)_transcript variant 2/-2003208678		12
			MCM7_(HUMAN)_transcript variant 3/-906949488		12
			MCM7_(HUMAN)_transcript variant X1/-1992988814		12
			MCM7_(HUMAN)_transcript variant X2/-219709171		12
			MCM7_HUMAN/254414708	Acts as component of the MCM2-7 complex (MCM complex) which is the putative replicative helicase essential for 'once per cell cycle' DNA replication initiation and elongation in eukaryotic cells. The active ATPase sites in the MCM2-7 ring are formed through the interaction surfaces of two neighboring subunits such that a critical structure of a conserved arginine finger motif is provided in trans…	12
			MCM7_HUMAN 1/-1451307589	SwissProt sequence is identical to NCBI NP_005907.3	12
			MCM7_HUMAN 2/-1862796885	SwissProt sequence differs from NCBI.	12
			MCM7_HUMAN 3/-640084284	SwissProt sequence is identical to NCBI NP_001265524.1, NP_877577.1	12
			MCM7_HUMAN_isoform_XP_016867706/-765169334	NCBI sequences XP_005250405.1, XP_016867706.1 are identical.	12
62		MeCP2	MECP2_(HUMAN) A_Me_K347*	Technical unit	7
			MECP2_(HUMAN)_Ph_S80*/-136885932	Technical unit	7
			MECP2_(HUMAN)_R270X/-527846873	Mutant protein	7
			MECP2_(HUMAN)_transcript/-888535759	Major transcript	7
			MECP2_(HUMAN)_transcript variant 1/-730892495		7
			MECP2_(HUMAN)_transcript variant 10/-1375646763		7
			MECP2_(HUMAN)_transcript variant 2/-4763426		7
			MECP2_(HUMAN)_transcript variant 3/-1483375593		7
			MECP2_(HUMAN)_transcript variant 4/-1094802224		7
			MECP2_(HUMAN)_transcript variant 5/-876538208		7
			MECP2_(HUMAN)_transcript variant 6/-243737773		7
			MECP2_(HUMAN)_transcript variant 7/-712865893		7
			MECP2_(HUMAN)_transcript variant 8/-1507784299		7
			MECP2_(HUMAN)_transcript variant 9/-1912998697		7
			MECP2_(HUMAN)_transcript variant X1/-2091048401		7
			MECP2_(HUMAN)_transcript variant X3/-1403025607		7
			MECP2_HUMAN/1400269908	Chromosomal protein that binds to methylated DNA. It can bind specifically to a single methyl-CpG pair. It is not influenced by sequences flanking the methyl-CpGs. Mediates transcriptional repression through interaction with histone deacetylase and the corepressor SIN3A. Binds both 5-methylcytosine (5mC) and 5-hydroxymethylcytosine (5hmC)- containing DNA, with a preference for 5-methylcytosine (5…	7
			MECP2_HUMAN A/-1876308945	SwissProt sequence is identical to NCBI NP_004983.1	7
			MECP2_HUMAN B/-213257992	SwissProt sequence is identical to NCBI NP_001104262.1	7
			MECP2_HUMAN_isoform 4/-525200033	NCBI sequences NP_001373066.1, NP_001373067.1, NP_001373068.1 are identical.	7
			MECP2_HUMAN_isoform_XP_024308151/-1178003676	NCBI sequences NP_001303266.1, NP_001356320.1, NP_001356321.1, NP_001356322.1, NP_001356323.1, XP_011529468.1, XP_024308151.1 are identical.	7
63		MRE11	MRE11_(HUMAN) 1_Ph_S649*	Technical unit	3
			MRE11_(HUMAN) 1_Ph_S688*/-1375292055	Technical unit	3
			MRE11_(HUMAN)_transcript/-743190832	Major transcript	3
			MRE11_(HUMAN)_transcript P49959-3/-2071093911		3
			MRE11_(HUMAN)_transcript variant 1/-1673708570		3
			MRE11_(HUMAN)_transcript variant 2/-535345216		3
			MRE11_(HUMAN)_transcript variant 3/-1662922619		3
			MRE11_(HUMAN)_transcript variant X1/-1061331855		3
			MRE11_(HUMAN)_transcript variant X2/-1594685906		3
			MRE11_(HUMAN)_transcript variant X3/-825635530		3
			MRE11_(HUMAN)_transcript variant X4/-26109410		3
			MRE11_(HUMAN)_transcript variant X5/-2124988178		3
			MRE11_HUMAN/1302995483	Component of the MRN complex, which plays a central role in double-strand break (DSB) repair, DNA recombination, maintenance of telomere integrity and meiosis (PubMed:9651580, PubMed:9590181, PubMed:9705271, PubMed:11741547, PubMed:29670289). The complex possesses single-strand endonuclease activity and double-strand- specific 3'-5' exonuclease activity, which are provided by MRE11 (PubMed:965158…	3
			MRE11_HUMAN 1/-940124785	SwissProt sequence is identical to NCBI NP_005582.1, XP_011541139.1, XP_016873261.1	3
			MRE11_HUMAN 2/-1481375631	SwissProt sequence is identical to NCBI NP_005581.2	3
			MRE11_HUMAN 3/-837944855	SwissProt sequence differs from NCBI.	3
			MRE11_HUMAN_isoform_XP_005274065/-665573195		3
			MRE11_HUMAN_isoform_XP_006718905/-1290884230	NCBI sequences NP_001317276.1, XP_006718905.1 are identical.	3
64		MTCH1	MTCH1_(HUMAN)_transcript	Major transcript	2
			MTCH1_(HUMAN)_transcript Q9NZJ7-3/-1550943958		2
			MTCH1_(HUMAN)_transcript variant 1/-1240592962		2
			MTCH1_(HUMAN)_transcript variant 2/-849068890		2
			MTCH1_(HUMAN)_transcript variant 3/-1094453043		2
			MTCH1_(HUMAN)_transcript variant X1/-1661308618		2
			MTCH1_(HUMAN)_transcript variant X2/-1111049403		2
			MTCH1_(HUMAN)_transcript variant X3/-1023296633		2
			MTCH1_(HUMAN)_transcript variant X4/-1659019419		2
			MTCH1_(HUMAN)_transcript variant X5/-451766495		2
			MTCH1_HUMAN/-538545978	Potential mitochondrial transporter. May play a role in apoptosis.	2
			MTCH1_HUMAN 1/-923721631	SwissProt sequence is identical to NCBI NP_001258570.1	2
			MTCH1_HUMAN 2/-1599884036	SwissProt sequence is identical to NCBI NP_055156.1	2
			MTCH1_HUMAN 3/-797802649	SwissProt sequence differs from NCBI.	2
			MTCH1_HUMAN_isoform_XP_005249035/-140601341		2
			MTCH1_HUMAN_isoform_XP_005249036/-1969145141		2
			MTCH1_HUMAN_isoform_XP_011512752/-1675090169		2
			MTCH1_HUMAN_isoform_XP_016866131/-1740946471		2
			MTCH1_HUMAN_isoform_XP_016866132/-85185152		2
65		MYH9	MYH9_(HUMAN) 1_Ph_S1803*	Technical unit	18
			MYH9_(HUMAN) 1_Ph_S1808*/-375435682	Technical unit	18
			MYH9_(HUMAN) 1_Ph_S1916*/-2134362135	Technical unit	18
			MYH9_(HUMAN) 1_Ph_S1943/-1120848711		18
			MYH9_(HUMAN) 1_Ph_S1943*/-1385578714	Technical unit	18
			MYH9_(HUMAN) 1_Ph_T1800*/-1862277025	Technical unit	18
			MYH9_(HUMAN) 1_Ph_Y1408*/-699124754	Technical unit	18
			MYH9_(HUMAN)_transcript/-1187085440	Major transcript	18
			MYH9_(HUMAN)_transcript P35579-2/-1741133302		18
			MYH9_(HUMAN)_transcript_NM_002473.6/-1753006798		18
			MYH9_HUMAN/994503143	Cellular myosin that appears to play a role in cytokinesis, cell shape, and specialized functions such as secretion and capping. Required for cortical actin clearance prior to oocyte exocytosis (By similarity). Promotes cell motility in conjunction with S100A4 (PubMed:16707441). During cell spreading, plays an important role in cytoskeleton reorganization, focal contact formation (in the margins …	18
			MYH9_HUMAN 1/-2474715	SwissProt sequence is identical to NCBI NP_002464.1	18
			MYH9_HUMAN 2/-1274464608	SwissProt sequence differs from NCBI.	18
66		N-WASP	WASL_(HUMAN)_isoform_NP_003932_Ph_Y256		2
			WASL_(HUMAN)_Ph_S480*/-1957808684	Technical unit	2
			WASL_(HUMAN)_transcript/-326328285	Major transcript	2
			WASL_(HUMAN)_transcript_NM_003941.4/-1070670721		2
			WASL_HUMAN/-404856306	Regulates actin polymerization by stimulating the actin- nucleating activity of the Arp2/3 complex (PubMed:9422512, PubMed:16767080, PubMed:19366662, PubMed:19487689, PubMed:22847007, PubMed:22921828). Involved in various processes, such as mitosis and cytokinesis, via its role in the regulation of actin polymerization (PubMed:9422512, PubMed:19366662, PubMed:19487689, PubMed:22847007, PubMed:229…	2
			WASL_HUMAN_isoform_NP_003932/-629849146		2
67		NASP	NASP_(HUMAN) 2_Ph_S158		6
			NASP_(HUMAN) 2_Ph_S158*/-1198921893	Technical unit	6
			NASP_(HUMAN)_transcript/-2009302364	Major transcript	6
			NASP_(HUMAN)_transcript variant 2/-1966287480		6
			NASP_(HUMAN)_transcript variant 3/-1383526421		6
			NASP_(HUMAN)_transcript variant 4/-1368195555		6
			NASP_(HUMAN)_transcript variant X1/-184606908		6
			NASP_(HUMAN)_transcript variant X2/-930652016		6
			NASP_(HUMAN)_transcript variant X3/-1435691931		6
			NASP_(HUMAN)_transcript variant X4/-1310649188		6
			NASP_HUMAN/1796209354	Required for DNA replication, normal cell cycle progression and cell proliferation. Forms a cytoplasmic complex with HSP90 and H1 linker histones and stimulates HSP90 ATPase activity. NASP and H1 histone are subsequently released from the complex and translocate to the nucleus where the histone is released for binding to DNA. .	6
			NASP_HUMAN 1/-257892244	SwissProt sequence is identical to NCBI NP_002473.2	6
			NASP_HUMAN 2/-1575421640	SwissProt sequence is identical to NCBI NP_689511.2	6
			NASP_HUMAN 3/-1989841383	SwissProt sequence is identical to NCBI XP_005270945.1	6
			NASP_HUMAN 4/-1460086885	SwissProt sequence is identical to NCBI NP_001182122.1	6
			NASP_HUMAN_isoform_XP_005270946/-631491919		6
			NASP_HUMAN_isoform_XP_011539811/-1348395941		6
			NASP_HUMAN_isoform_XP_016856845/-1874398086		6
68		NGAL	LCN2_(HUMAN)_transcript	Major transcript	7
			LCN2_(HUMAN)_transcript P80188-2/-66684803		7
			LCN2_(HUMAN)_transcript_NM_005564.5/-1700060082		7
			NGAL_HUMAN/1009334051	Iron-trafficking protein involved in multiple processes such as apoptosis, innate immunity and renal development (PubMed:12453413, PubMed:27780864, PubMed:20581821). Binds iron through association with 2,3-dihydroxybenzoic acid (2,3-DHBA), a siderophore that shares structural similarities with bacterial enterobactin, and delivers or removes iron from the cell, depending on the context. Iron-bound…	7
			NGAL_HUMAN 1/-474317746	SwissProt sequence is identical to NCBI NP_005555.2	7
			NGAL_HUMAN 2/-1424461584	SwissProt sequence differs from NCBI.	7
69		Nucleolysin TIAR	TIAL1_(HUMAN)_transcript	Major transcript	3
			TIAL1_(HUMAN)_transcript variant 1/-1822065122		3
			TIAL1_(HUMAN)_transcript variant 10/-25846501		3
			TIAL1_(HUMAN)_transcript variant 11/-629428008		3
			TIAL1_(HUMAN)_transcript variant 2/-522666649		3
			TIAL1_(HUMAN)_transcript variant 3/-529253343		3
			TIAL1_(HUMAN)_transcript variant 4/-1623150075		3
			TIAL1_(HUMAN)_transcript variant 5/-1560310670		3
			TIAL1_(HUMAN)_transcript variant 6/-1272235099		3
			TIAL1_(HUMAN)_transcript variant 7/-1874396514		3
			TIAL1_(HUMAN)_transcript variant 8/-1273664010		3
			TIAL1_(HUMAN)_transcript variant 9/-210158058		3
			TIAL1_(HUMAN)_transcript variant X1/-302392048		3
			TIAL1_(HUMAN)_transcript variant X2/-409059499		3
			TIAL1_(HUMAN)_transcript variant X3/-1627622606		3
			TIAL1_(HUMAN)_transcript variant X4/-164873363		3
			TIAR_HUMAN/160631643	RNA-binding protein. Possesses nucleolytic activity against cytotoxic lymphocyte target cells. May be involved in apoptosis. .	3
			TIAR_HUMAN 1/-1606781168	SwissProt sequence is identical to NCBI NP_003243.1	3
			TIAR_HUMAN 2/-1709229777	SwissProt sequence is identical to NCBI NP_001029097.1	3
			TIAR_HUMAN_isoform 3/-917766180	NCBI sequences NP_001310893.1, NP_001310894.1, NP_001310896.1 are identical.	3
			TIAR_HUMAN_isoform 4/-109652602		3
			TIAR_HUMAN_isoform 5/-337562009		3
			TIAR_HUMAN_isoform_XP_024303919/-905118832	NCBI sequences NP_001310899.1, XP_024303919.1 are identical.	3
70		Nucleophosmin	NPM1_(HUMAN)_transcript	Major transcript	11
			NPM1_(HUMAN)_transcript variant 1/-613112093		11
			NPM1_(HUMAN)_transcript variant 2/-189671571		11
			NPM1_(HUMAN)_transcript variant 3/-536714016		11
			NPM1_(HUMAN)_transcript variant 4/-1118395604		11
			NPM1_(HUMAN)_transcript variant 5/-401196535		11
			NPM1_(HUMAN)_transcript variant 6/-743231264		11
			NPM1_(HUMAN)_transcript variant 7/-183096676		11
			NPM1_(HUMAN)_transcript variant 8/-720154293		11
			NPM_(HUMAN)_Ac_K27*/-610759303	Technical unit	11
			NPM_(HUMAN)_Ac_K54*/-2132707958	Technical unit	11
			NPM_(HUMAN)_Ph_S125*/-1937110558	Technical unit	11
			NPM_(HUMAN)_Ph_S243*/-1648401584	Technical unit	11
			NPM_(HUMAN)_Ph_S4*/-1289306625	Technical unit	11
			NPM_(HUMAN)_Ph_T199/-1207223470		11
			NPM_(HUMAN)_Ph_T199*/-45669626	Technical unit	11
			NPM_(HUMAN)_Ph_T234*/-502632448	Technical unit	11
			NPM_(HUMAN)_Ph_T234_Ph_T237/-963084889		11
			NPM_(HUMAN)_Ph_T237*/-547973366	Technical unit	11
			NPM_HUMAN/-1517156182	Involved in diverse cellular processes such as ribosome biogenesis, centrosome duplication, protein chaperoning, histone assembly, cell proliferation, and regulation of tumor suppressors p53/TP53 and ARF. Binds ribosome presumably to drive ribosome nuclear export. Associated with nucleolar ribonucleoprotein structures and bind single-stranded nucleic acids. Acts as a chaperonin for the core histo…	11
			NPM_HUMAN 1/-1979867010	SwissProt sequence is identical to NCBI NP_001341935.1, NP_002511.1	11
			NPM_HUMAN 2/-338046018	SwissProt sequence is identical to NCBI NP_954654.1	11
			NPM_HUMAN 3/-1230777022	SwissProt sequence is identical to NCBI NP_001032827.1	11
			NPM_HUMAN_isoform 4/-771527597		11
			NPM_HUMAN_isoform 5/-1047916325		11
			NPM_HUMAN_isoform 6/-127789048		11
71		NUP88	NUP88_(HUMAN)_transcript	Major transcript	6
			NUP88_(HUMAN)_transcript variant 1/-108115435		6
			NUP88_(HUMAN)_transcript variant 2/-1108591558		6
			NUP88_(HUMAN)_transcript variant X1/-1719405413		6
			NUP88_(HUMAN)_transcript variant X2/-1177637732		6
			NUP88_HUMAN/1005579	Component of nuclear pore complex. .	6
			NUP88_HUMAN_isoform 1/-41664709		6
			NUP88_HUMAN_isoform 2/-276786811		6
			NUP88_HUMAN_isoform_XP_011522195/-1669084921		6
			NUP88_HUMAN_isoform_XP_016880183/-1073888734		6
72		p14ARF	ARF_HUMAN	Capable of inducing cell cycle arrest in G1 and G2 phases. Acts as a tumor suppressor. Binds to MDM2 and blocks its nucleocytoplasmic shuttling by sequestering it in the nucleolus. This inhibits the oncogenic action of MDM2 by blocking MDM2-induced degradation of p53 and enhancing p53-dependent transactivation and apoptosis. Also induces G2 arrest and apoptosis in a p53-independent manner by prev…	2
			CDKN2A_(HUMAN) isoform 1/-2012182567	SwissProt sequence is identical to NCBI NP_000068.1, NP_000068.1	2
			CDKN2A_(HUMAN) isoform 2/-1486133355	SwissProt sequence is identical to NCBI NP_001350692.1, NP_001350692.1, XP_005251400.1, XP_005251400.1	2
			CDKN2A_(HUMAN) isoform 3/-534258104	SwissProt sequence is identical to NCBI NP_478104.2, NP_478104.2	2
			CDKN2A_(HUMAN) isoform 5/-441099371	SwissProt sequence is identical to NCBI NP_001182061.1, NP_001182061.1	2
			CDKN2A_(HUMAN) isoform smARF/-1728359005	SwissProt sequence differs from NCBI.	2
			CDKN2A_(HUMAN) isoform tumor suppressor ARF/-1520608177	SwissProt sequence is identical to NCBI NP_478102.2, NP_478102.2	2
			CDKN2A_(HUMAN)_isoform_XP_011515977/-1123960455		2
			CDKN2A_(HUMAN)_isoform_XP_011515978/-17371099		2
			CDKN2A_(HUMAN)_transcript/208069493	Major transcript	2
			CDKN2A_(HUMAN)_transcript Q8N726-2/-1627310218		2
			CDKN2A_(HUMAN)_transcript variant 1/-466329611		2
			CDKN2A_(HUMAN)_transcript variant 3/-1660225999		2
			CDKN2A_(HUMAN)_transcript variant 4/-1373596993		2
			CDKN2A_(HUMAN)_transcript variant 5/-722595489		2
			CDKN2A_(HUMAN)_transcript variant 6/-1955069888		2
			CDKN2A_(HUMAN)_transcript variant X1/-2114277232		2
			CDKN2A_(HUMAN)_transcript variant X2/-420513873		2
			CDKN2A_(HUMAN)_transcript variant X3/-1611540330		2
			CDKN2A_(HUMAN)_transcript variant X4/-1530384318		2
			CDN2A_(HUMAN)_Me_R131*/-2090221760	Technical unit	2
			CDN2A_(HUMAN)_Me_R138*/-1429777537	Technical unit	2
			CDN2A_(HUMAN)_Me_R22*/-1023454175	Technical unit	2
			CDN2A_(HUMAN)_Me_R24*/-1701565112	Technical unit	2
			CDN2A_(HUMAN)_Ph_S8*/-859098340	Technical unit	2
			CDN2A_HUMAN/-982629192	Acts as a negative regulator of the proliferation of normal cells by interacting strongly with CDK4 and CDK6. This inhibits their ability to interact with cyclins D and to phosphorylate the retinoblastoma protein.	2
73		p160	MBB1A_(HUMAN)_Ph_S1310*	Technical unit	12
			MBB1A_HUMAN/1026274	May activate or repress transcription via interactions with sequence specific DNA-binding proteins (By similarity). Repression may be mediated at least in part by histone deacetylase activity (HDAC activity) (By similarity). Acts as a corepressor and in concert with CRY1, represses the transcription of the core circadian clock component PER2 (By similarity). Preferentially binds to dimethylated h…	12
			MBB1A_HUMAN 1/-1593196507	SwissProt sequence is identical to NCBI NP_055335.2	12
			MBB1A_HUMAN 2/-1120831395	SwissProt sequence is identical to NCBI NP_001099008.1	12
			MBB1A_HUMAN_isoform_XP_011521918/-392807420		12
			MBB1A_HUMAN_isoform_XP_024306304/-46882015		12
			MYBBP1A_(HUMAN)_transcript/-465034216	Major transcript	12
			MYBBP1A_(HUMAN)_transcript variant 1/-792840231		12
			MYBBP1A_(HUMAN)_transcript variant 2/-398477399		12
			MYBBP1A_(HUMAN)_transcript variant X1/-1470589937		12
			MYBBP1A_(HUMAN)_transcript variant X2/-359202260		12
			MYBBP1A_(HUMAN)_transcript variant X3/-1817322003		12
74		p16INK4	ARF_HUMAN	Capable of inducing cell cycle arrest in G1 and G2 phases. Acts as a tumor suppressor. Binds to MDM2 and blocks its nucleocytoplasmic shuttling by sequestering it in the nucleolus. This inhibits the oncogenic action of MDM2 by blocking MDM2-induced degradation of p53 and enhancing p53-dependent transactivation and apoptosis. Also induces G2 arrest and apoptosis in a p53-independent manner by prev…	2
			CDKN2A_(HUMAN) isoform 1/-2012182567	SwissProt sequence is identical to NCBI NP_000068.1, NP_000068.1	2
			CDKN2A_(HUMAN) isoform 2/-1486133355	SwissProt sequence is identical to NCBI NP_001350692.1, NP_001350692.1, XP_005251400.1, XP_005251400.1	2
			CDKN2A_(HUMAN) isoform 3/-534258104	SwissProt sequence is identical to NCBI NP_478104.2, NP_478104.2	2
			CDKN2A_(HUMAN) isoform 5/-441099371	SwissProt sequence is identical to NCBI NP_001182061.1, NP_001182061.1	2
			CDKN2A_(HUMAN) isoform smARF/-1728359005	SwissProt sequence differs from NCBI.	2
			CDKN2A_(HUMAN) isoform tumor suppressor ARF/-1520608177	SwissProt sequence is identical to NCBI NP_478102.2, NP_478102.2	2
			CDKN2A_(HUMAN)_isoform_XP_011515977/-1123960455		2
			CDKN2A_(HUMAN)_isoform_XP_011515978/-17371099		2
			CDKN2A_(HUMAN)_transcript/208069493	Major transcript	2
			CDKN2A_(HUMAN)_transcript Q8N726-2/-1627310218		2
			CDKN2A_(HUMAN)_transcript variant 1/-466329611		2
			CDKN2A_(HUMAN)_transcript variant 3/-1660225999		2
			CDKN2A_(HUMAN)_transcript variant 4/-1373596993		2
			CDKN2A_(HUMAN)_transcript variant 5/-722595489		2
			CDKN2A_(HUMAN)_transcript variant 6/-1955069888		2
			CDKN2A_(HUMAN)_transcript variant X1/-2114277232		2
			CDKN2A_(HUMAN)_transcript variant X2/-420513873		2
			CDKN2A_(HUMAN)_transcript variant X3/-1611540330		2
			CDKN2A_(HUMAN)_transcript variant X4/-1530384318		2
			CDN2A_(HUMAN)_Me_R131*/-2090221760	Technical unit	2
			CDN2A_(HUMAN)_Me_R138*/-1429777537	Technical unit	2
			CDN2A_(HUMAN)_Me_R22*/-1023454175	Technical unit	2
			CDN2A_(HUMAN)_Me_R24*/-1701565112	Technical unit	2
			CDN2A_(HUMAN)_Ph_S8*/-859098340	Technical unit	2
			CDN2A_HUMAN/-982629192	Acts as a negative regulator of the proliferation of normal cells by interacting strongly with CDK4 and CDK6. This inhibits their ability to interact with cyclins D and to phosphorylate the retinoblastoma protein.	2
75		p53	P53_(HUMAN) 1_Ac_K370*	Technical unit	26
			P53_(HUMAN) 1_Ac_K372*/-558966362	Technical unit	26
			P53_(HUMAN) 1_Ac_K373/-40664515		26
			P53_(HUMAN) 1_Ac_K373*/-1950069105	Technical unit	26
			P53_(HUMAN) 1_Ac_K373_Ac_K382/-1390655200		26
			P53_(HUMAN) 1_Ac_K381*/-929221608	Technical unit	26
			P53_(HUMAN) 1_Ac_K382/-150871747		26
			P53_(HUMAN) 1_Ac_K382*/-2025267590	Technical unit	26
			P53_(HUMAN) 1_Hy_P359*/-1567026723	Technical unit	26
			P53_(HUMAN) 1_Me_K370*/-1436620454	Technical unit	26
			P53_(HUMAN) 1_Me_K372/-486667752		26
			P53_(HUMAN) 1_Me_K372*/-2112680092	Technical unit	26
			P53_(HUMAN) 1_Me_K373*/-1635366900	Technical unit	26
			P53_(HUMAN) 1_Me_K382*/-1492999125	Technical unit	26
			P53_(HUMAN) 1_Ph_S15_Ph_S392/-1950379241		26
			P53_(HUMAN) 1_Ph_S366*/-1720764240	Technical unit	26
			P53_(HUMAN) 1_Ph_S376*/-255606779	Technical unit	26
			P53_(HUMAN) 1_Ph_S378/-1403035262		26
			P53_(HUMAN) 1_Ph_S392/-1398909211		26
			P53_(HUMAN) 1_Ph_S392*/-1619802319	Technical unit	26
			P53_(HUMAN) 1_Sum_K386*/-2097900311	Technical unit	26
			P53_(HUMAN) 1_Ub_K351*/-251282391	Technical unit	26
			P53_(HUMAN)_A138S/-562472770	Protein with coding sequence diversity A138S	26
			P53_(HUMAN)_A307S/-1722383293	Protein with coding sequence diversity, A307S	26
			P53_(HUMAN)_Ac/-1440303771	Active form of protein	26
			P53_(HUMAN)_Ac_K120/-1028778790		26
			P53_(HUMAN)_Ac_K120*/-940817230	Technical unit	26
			P53_(HUMAN)_Ac_K164*/-460660781	Technical unit	26
			P53_(HUMAN)_Ac_K320/-1671019274		26
			P53_(HUMAN)_Ac_K320*/-438002651	Technical unit	26
			P53_(HUMAN)_Ac_K382/-589272213		26
			P53_(HUMAN)_Ac_K382*/-56870006	Technical unit	26
			P53_(HUMAN)_C135Y/-303683678	Mutant protein	26
			P53_(HUMAN)_C176F/-1354394867		26
			P53_(HUMAN)_C176S/-115350795	mutant protein	26
			P53_(HUMAN)_C242F/-473575433	Mutant protein	26
			P53_(HUMAN)_D184H/-1904019412	Protein with coding sequence diversity D184H	26
			P53_(HUMAN)_D281G/-108177285	Protein with coding sequence diversity D281G	26
			P53_(HUMAN)_D281H/-758376075	Mutant protein	26
			P53_(HUMAN)_D281Y/-1111563553	Mutant protein	26
			P53_(HUMAN)_E258A/-1758283672	Protein with coding sequence diversity E258A	26
			P53_(HUMAN)_E258K/-467392282	Mutant protein	26
			P53_(HUMAN)_E286Q/-690452134	Mutant protein	26
			P53_(HUMAN)_F113C/-800512850	Mutant protein	26
			P53_(HUMAN)_F113L/-1945942242	Protein with coding sequence diversity F113L	26
			P53_(HUMAN)_G187fsX60/-1631435517	Mutant protein	26
			P53_(HUMAN)_G199X/-405600199	mutant protein	26
			P53_(HUMAN)_G245D/-325523960	Mutant protein	26
			P53_(HUMAN)_G245S/-528843607	Protein with coding sequence diversity G245S	26
			P53_(HUMAN)_G266E/-19455606	Mutant protein	26
			P53_(HUMAN)_G279V/-794184322	Protein with coding sequence diversity G279V	26
			P53_(HUMAN)_Gly187_Glu224del/-368583047	mutant protein generated by exon 6 skipping due to deletion of 5 nucleotides in 5' splice site in intron 5.	26
			P53_(HUMAN)_H179L/-849694891	Mutant protein	26
			P53_(HUMAN)_H179R/-358556625	Mutant protein	26
			P53_(HUMAN)_H193L/-94419563	Mutant protein	26
			P53_(HUMAN)_H214R/-2138904249	Mutant protein	26
			P53_(HUMAN)_Hy_P142*/-1946598535	Technical unit	26
			P53_(HUMAN)_I195F/-591138005	Mutant protein	26
			P53_(HUMAN)_K291N/-714047257	Mutant protein	26
			P53_(HUMAN)_K305M/-1562265067	Protein with coding sequence diversity K305M	26
			P53_(HUMAN)_K320N/-994520381	Mutant protein	26
			P53_(HUMAN)_L130V/-1279464678	Mutant protein	26
			P53_(HUMAN)_L194F/-1504246063	Mutant protein	26
			P53_(HUMAN)_M237I/-1946737093	Mutant protein	26
			P53_(HUMAN)_M243T/-1526457366	Mutant protein	26
			P53_(HUMAN)_Me_K370*/-848098124	Technical unit	26
			P53_(HUMAN)_Me_K372/-1295850356		26
			P53_(HUMAN)_N235K/-917039611	Protein with coding sequence diversity N235K	26
			P53_(HUMAN)_N235S/-914177666		26
			P53_(HUMAN)_N239Y/-1294788018	Protein with coding sequence diversity N239Y	26
			P53_(HUMAN)_P250A/-2073440812	mutant protein	26
			P53_(HUMAN)_P278L/-207053023	Protein with coding sequence diversity P278L	26
			P53_(HUMAN)_P278S/-1563347647	Mutant protein	26
			P53_(HUMAN)_P301fsX44/-1855736338	The 1 bp deletion causes a frameshift, which leads to the protein truncation.	26
			P53_(HUMAN)_P309S/-1258356340	mutant protein	26
			P53_(HUMAN)_P72R/-38152247	Protein with coding sequence diversity P72R	26
			P53_(HUMAN)_P87Q/-1652399257	Protein with coding sequence diversity P87Q	26
			P53_(HUMAN)_Ph_S106*/-2099812010	Technical unit	26
			P53_(HUMAN)_Ph_S15/-2135542310		26
			P53_(HUMAN)_Ph_S15*/-673415469	Technical unit	26
			P53_(HUMAN)_Ph_S15_Ph_S46/-1960972008		26
			P53_(HUMAN)_Ph_S183*/-1132512305	Technical unit	26
			P53_(HUMAN)_Ph_S20*/-1224435196	Technical unit	26
			P53_(HUMAN)_Ph_S215*/-27797413	Technical unit	26
			P53_(HUMAN)_Ph_S269*/-1698558351	Technical unit	26
			P53_(HUMAN)_Ph_S315*/-384401864	Technical unit	26
			P53_(HUMAN)_Ph_S33*/-1151134308	Technical unit	26
			P53_(HUMAN)_Ph_S37/-1545348628		26
			P53_(HUMAN)_Ph_S37*/-1535473105	Technical unit	26
			P53_(HUMAN)_Ph_S376_Ph_S378/-1824583182		26
			P53_(HUMAN)_Ph_S392/-1285607339	Active form of protein	26
			P53_(HUMAN)_Ph_S392*/-1661942791	Technical unit	26
			P53_(HUMAN)_Ph_S46/-1627511757		26
			P53_(HUMAN)_Ph_S46*/-965590690	Technical unit	26
			P53_(HUMAN)_Ph_S6/-1961053510		26
			P53_(HUMAN)_Ph_S6*/-356796278	Technical unit	26
			P53_(HUMAN)_Ph_S9*/-364270667	Technical unit	26
			P53_(HUMAN)_Ph_T155/-1061091467		26
			P53_(HUMAN)_Ph_T18/-1693208010		26
			P53_(HUMAN)_Ph_T18*/-1204439148	Technical unit	26
			P53_(HUMAN)_Ph_T211*/-511549235	Technical unit	26
			P53_(HUMAN)_Ph_T284*/-1484788142	Technical unit	26
			P53_(HUMAN)_Ph_T377/-1853929499	Phosphorylation	26
			P53_(HUMAN)_Ph_T55*/-577668061	Technical unit	26
			P53_(HUMAN)_Ph_T81/-37471557		26
			P53_(HUMAN)_Ph_T81*/-1182096644	Technical unit	26
			P53_(HUMAN)_Ph_Y327*/-1715331251	Technical unit	26
			P53_(HUMAN)_Q104X/-1061651987	Mutant protein	26
			P53_(HUMAN)_Q167K/-1582018255	Protein with coding sequence diversity Q167K	26
			P53_(HUMAN)_R172H/-1437044	Protein with coding sequence diversity R172H	26
			P53_(HUMAN)_R174G/-1929561470	Protein with coding sequence diversity R174G	26
			P53_(HUMAN)_R175H/-1483571636	Protein with coding sequence diversity R175H	26
			P53_(HUMAN)_R181L/-2000606936	Protein with coding sequence diversity R181L	26
			P53_(HUMAN)_R213Q/-407428738	Mutant protein	26
			P53_(HUMAN)_R248L/-1467234118	Mutant protein	26
			P53_(HUMAN)_R248Q/-2093119879	Protein with coding sequence diversity R248Q	26
			P53_(HUMAN)_R248W/-1851484285	Protein with coding sequence diversity R248W	26
			P53_(HUMAN)_R249M/-447558458	Mutant protein	26
			P53_(HUMAN)_R249S/-779601768	Mutant protein	26
			P53_(HUMAN)_R273C/-431867929	Protein with coding sequence diversity R273C	26
			P53_(HUMAN)_R273H/-1159442800	Protein with coding sequence diversity R273H	26
			P53_(HUMAN)_R273L/-1740429407	Mutant protein	26
			P53_(HUMAN)_R280K/-652776469	Protein with coding sequence diversity R280K	26
			P53_(HUMAN)_R280T/-1272671171	Mutant protein	26
			P53_(HUMAN)_R282W/-1066779032	Protein with coding sequence diversity R282W	26
			P53_(HUMAN)_R290H/-23265357	Protein with coding sequence diversity R290H	26
			P53_(HUMAN)_R337H/-586067228	Protein with coding sequence diversity R337H	26
			P53_(HUMAN)_R72P/-1122682325	mutant protein	26
			P53_(HUMAN)_S127F/-1458177502	Protein with coding sequence diversity S127F	26
			P53_(HUMAN)_S20A/-540925411	p53-Ala20 partially impaires the apoptotic activity of p53. The transcriptional activity of p53-Ala20 is more sensitive than that of wild-type p53 to inhibition by Mdm2. The mutation of Ser20 to alanine enhances the interaction of p53 with Mdm2.	26
			P53_(HUMAN)_S240I/-1353377747	mutant protein	26
			P53_(HUMAN)_S240R/-403546022	Mutant protein	26
			P53_(HUMAN)_S241F/-1664827895	Mutant protein	26
			P53_(HUMAN)_S241T/-1220632508	Protein with coding sequence diversity S241T	26
			P53_(HUMAN)_S46P/-1580974505	Protein with coding sequence diversity, S46P	26
			P53_(HUMAN)_T155N/-1004300735	Protein with coding sequence diversity T155N	26
			P53_(HUMAN)_Ub_K291*/-1704659779	Technical unit	26
			P53_(HUMAN)_Ub_K292*/-1544932275	Technical unit	26
			P53_(HUMAN)_V143A/-1557743011	Mutant protein	26
			P53_(HUMAN)_V147G/-655165710	Mutant protein	26
			P53_(HUMAN)_V216M/-1044506269	Protein with coding sequence diversity V216M	26
			P53_(HUMAN)_V225A/-1828456751	Protein with coding sequence diversity V225A	26
			P53_(HUMAN)_V272A/-2076883892	Protein with coding sequence diversity V272A	26
			P53_(HUMAN)_Val218del/-185713519	Mutant protein	26
			P53_(HUMAN)_W91fsX57/-625433216	Mutant protein	26
			P53_(HUMAN)_Y205C/-2129555571	mutant protein	26
			P53_(HUMAN)_Y220C/-1032751004	Mutant protein	26
			P53_(HUMAN)_Y220C_Ph_S315*/-1862117112	Technical unit	26
			P53_(HUMAN)_Y220C_Ph_S392*/-814418360	Technical unit	26
			P53_(HUMAN)_Y234H/-497507576	Protein with coding sequence diversity, Y234H	26
			P53_HUMAN/-67430439	Acts as a tumor suppressor in many tumor types; induces growth arrest or apoptosis depending on the physiological circumstances and cell type. Involved in cell cycle regulation as a trans-activator that acts to negatively regulate cell division by controlling a set of genes required for this process. One of the activated genes is an inhibitor of cyclin-dependent kinases. Apoptosis induction seems…	26
			P53_HUMAN 1/-1370697934	SwissProt sequence is identical to NCBI NP_000537.3, NP_001119584.1	26
			P53_HUMAN 2/-1951850182	SwissProt sequence is identical to NCBI NP_001119586.1	26
			P53_HUMAN 3/-451875331	SwissProt sequence is identical to NCBI NP_001119585.1	26
			P53_HUMAN 4/-665699002	SwissProt sequence is identical to NCBI NP_001119590.1, NP_001263689.1, NP_001263690.1	26
			P53_HUMAN 5/-283274792	SwissProt sequence is identical to NCBI NP_001263625.1	26
			P53_HUMAN 6/-1961425168	SwissProt sequence is identical to NCBI NP_001263624.1	26
			P53_HUMAN 7/-1114542998	SwissProt sequence is identical to NCBI NP_001119587.1	26
			P53_HUMAN 8/-1928879332	SwissProt sequence is identical to NCBI NP_001119588.1	26
			P53_HUMAN 9/-1718656532	SwissProt sequence is identical to NCBI NP_001119589.1	26
			P53_HUMAN_isoform j/-2063211991		26
			P53_HUMAN_isoform k/-289175218		26
			P53_HUMAN_isoform l/-2132995494		26
			TP53_(HUMAN)_D281E/-1674698856	Protein with coding sequence diversity D281E	26
			TP53_(HUMAN)_Mutant type p53/-782943805	Mutant type	26
			TP53_(HUMAN)_transcript/-1803418882	Major transcript	26
			TP53_(HUMAN)_transcript variant 1/-717339271		26
			TP53_(HUMAN)_transcript variant 2/-1365161741		26
			TP53_(HUMAN)_transcript variant 3/-1833172383		26
			TP53_(HUMAN)_transcript variant 4/-1888113627		26
			TP53_(HUMAN)_transcript variant 5/-1274092541		26
			TP53_(HUMAN)_transcript variant 6/-715758259		26
			TP53_(HUMAN)_transcript variant 7/-1106794730		26
			TP53_(HUMAN)_transcript variant 8/-2057719786		26
			TP53_(HUMAN)_transcript_c.1010G>A/-1553362866	Mutant transcript	26
			TP53_(HUMAN)_transcript_c.136T>C/-1654452199	Transcript with mutation c.136T>C	26
			TP53_(HUMAN)_transcript_c.215G>C/-1272042863	mutant transcript	26
			TP53_(HUMAN)_transcript_c.260C>A/-900879586	Transcript encoding P87Q	26
			TP53_(HUMAN)_transcript_c.273_274delGC/-568363638	Mutant transcript	26
			TP53_(HUMAN)_transcript_c.310C>T/-1145636067	mutant transcript	26
			TP53_(HUMAN)_transcript_c.338T>G/-1192194116	Mutant transcript	26
			TP53_(HUMAN)_transcript_c.339C>G/-1241619786	Transcript encoding F113L	26
			TP53_(HUMAN)_transcript_c.380C>T/-1923000660	Transcript with mutation c.380C>T	26
			TP53_(HUMAN)_transcript_c.388C>G/-1708847652	Mutant transcript	26
			TP53_(HUMAN)_transcript_c.404G>A/-1851279854	mutant transcript	26
			TP53_(HUMAN)_transcript_c.412G>T/-745565416	Mutant transcript	26
			TP53_(HUMAN)_transcript_c.428T>C/-371995389	Mutant transcript	26
			TP53_(HUMAN)_transcript_c.440T>G/-1952771367	Mutant transcript	26
			TP53_(HUMAN)_transcript_c.464C>A/-1528292457	Mutant transcript	26
			TP53_(HUMAN)_transcript_c.499C>A/-558736962	Mutant transcript	26
			TP53_(HUMAN)_transcript_c.520A>G/-113028604	Mutant transcript	26
			TP53_(HUMAN)_transcript_c.524G>A/-1754347504	Mutant transcript	26
			TP53_(HUMAN)_transcript_c.525_526CT>TA/-1432111165	Mutant transcript	26
			TP53_(HUMAN)_transcript_c.526T>A/-985667385	mutant transcript	26
			TP53_(HUMAN)_transcript_c.527G>C/-740205512	Mutant transcript	26
			TP53_(HUMAN)_transcript_c.536A>G/-111784664	Mutant transcript	26
			TP53_(HUMAN)_transcript_c.536A>T/-1421164728	Mutant transcript	26
			TP53_(HUMAN)_transcript_c.542G>T/-1079982044	Mutant transcript	26
			TP53_(HUMAN)_transcript_c.550G>C/-822844909	Transcript encoding D184H	26
			TP53_(HUMAN)_transcript_c.560-6_560-2delTCTTA/-468595920	mutant transcript generated by exon 6 skipping due to acceptor splice site variant in intron 5	26
			TP53_(HUMAN)_transcript_c.560delG/-334436767	Mutant transcript	26
			TP53_(HUMAN)_transcript_c.578A>T/-1253126971	Mutant transcript	26
			TP53_(HUMAN)_transcript_c.614A>G/-57022671	Mutant transcript	26
			TP53_(HUMAN)_transcript_c.638G>A/-1153763503	Mutant transcript	26
			TP53_(HUMAN)_transcript_c.646G>A/-628427176	Mutant transcript	26
			TP53_(HUMAN)_transcript_c.652_654del/-1798086997	Mutant transcript	26
			TP53_(HUMAN)_transcript_c.659A>C/-1281173298	Mutant transcript	26
			TP53_(HUMAN)_transcript_c.674T>C/-1128872647	V225A P53 transcript	26
			TP53_(HUMAN)_transcript_c.700T>C/-1250020100	Transcript with mutation c.700T>C	26
			TP53_(HUMAN)_transcript_c.720T>A/-2144695222	Mutant transcript	26
			TP53_(HUMAN)_transcript_c.721T>A/-1481480077	Mutant transcript	26
			TP53_(HUMAN)_transcript_c.722C>T/-616637491	Mutant transcript	26
			TP53_(HUMAN)_transcript_c.733G>A/-1219385629	Protein with coding sequence diversity G245S	26
			TP53_(HUMAN)_transcript_c.743G>A/-1312779743	Transcript encoding R248Q	26
			TP53_(HUMAN)_transcript_c.743G>T/-1642143635	Mutant transcript	26
			TP53_(HUMAN)_transcript_c.746G>T/-1013360665	mutant transcript	26
			TP53_(HUMAN)_transcript_c.747G>T/-893245769	Mutant transcript	26
			TP53_(HUMAN)_transcript_c.772G>A/-894735682	Mutant transcript	26
			TP53_(HUMAN)_transcript_c.773A>C/-525496960	Mutant transcript	26
			TP53_(HUMAN)_transcript_c.797G>A/-542173871	Mutant transcript	26
			TP53_(HUMAN)_transcript_c.815T>C/-2018055580	Mutant transcript	26
			TP53_(HUMAN)_transcript_c.817C>T/-597943159	Transcript with mutation c.817C>T	26
			TP53_(HUMAN)_transcript_c.818G>T/-112391578	Mutant transcript	26
			TP53_(HUMAN)_transcript_c.832C>T/-611003015	Mutant transcript	26
			TP53_(HUMAN)_transcript_c.833C>T/-1652978777	Mutant transcript	26
			TP53_(HUMAN)_transcript_c.836G>T/-1056737328	Transcript encoding G279V	26
			TP53_(HUMAN)_transcript_c.839G>A/-343181521	Transcript with mutation c.839G>A	26
			TP53_(HUMAN)_transcript_c.839G>C/-1066351109	Mutant transcript	26
			TP53_(HUMAN)_transcript_c.841G>T/-726827370	Mutant transcript	26
			TP53_(HUMAN)_transcript_c.856G>C/-271459744	Mutant transcript	26
			TP53_(HUMAN)_transcript_c.869G>A/-1452535584	Transcript encoding R290H	26
			TP53_(HUMAN)_transcript_c.873G>C/-1569834723	mutant transcript	26
			TP53_(HUMAN)_transcript_c.898delC/-1580516843	1 bp deletion, leads to frameshift and protein truncation (p.Pro301GlnfsX44)	26
			TP53_(HUMAN)_transcript_c.914A>T/-1338140052	Mutant transcript	26
			TP53_(HUMAN)_transcript_c.919G>T/-986324994	Transcript with nucleotide change c.919G>T	26
			TP53_(HUMAN)_transcript_c.925C>T/-1114060748	mutant transcript	26
			TP53_(HUMAN)_transcript_c.960G>C/-310781740	Mutant transcript	26
			TP53_(HUMAN)_transcript_Mutant type/-420718177	Mutant transcript	26
			TP53_(HUMAN)_transcript_rs587780071(T)/-1742549520	Mutant transcript	26
76		p90RSK2(RPS6KA3)	KS6A3_(HUMAN)_isoform_NP_004577_Ph_Y529*	Technical unit	5
			KS6A3_HUMAN/-986927025	Serine/threonine-protein kinase that acts downstream of ERK (MAPK1/ERK2 and MAPK3/ERK1) signaling and mediates mitogenic and stress-induced activation of the transcription factors CREB1, ETV1/ER81 and NR4A1/NUR77, regulates translation through RPS6 and EIF4B phosphorylation, and mediates cellular proliferation, survival, and differentiation by modulating mTOR signaling and repressing pro- apoptot…	5
			KS6A3_HUMAN_isoform_NP_004577/-16302505		5
			KS6A3_HUMAN_isoform_XP_005274630/-894838209		5
			KS6A3_HUMAN_isoform_XP_005274634/-2081007298		5
			KS6A3_HUMAN_isoform_XP_011543857/-327204282		5
			KS6A3_HUMAN_isoform_XP_011543858/-383528707		5
			KS6A3_HUMAN_isoform_XP_011543863/-1277999946	NCBI sequences XP_011543859.1, XP_011543860.1, XP_011543862.1, XP_011543863.1 are identical.	5
			KS6A3_HUMAN_isoform_XP_011543864/-1962484742		5
			KS6A3_HUMAN_isoform_XP_016885206/-1684385105	NCBI sequences XP_011543865.1, XP_016885202.1, XP_016885203.1, XP_016885204.1, XP_016885205.1, XP_016885206.1 are identical.	5
			KS6A3_HUMAN_isoform_XP_016885207/-1872764560		5
			KS6A3_HUMAN_isoform_XP_016885208/-1081723569	NCBI sequences XP_006724570.1, XP_016885208.1 are identical.	5
			RPS6KA3_(HUMAN)_transcript/-1861878473	Major transcript	5
			RPS6KA3_(HUMAN)_transcript variant X1/-2121917121		5
			RPS6KA3_(HUMAN)_transcript variant X10/-2137945418		5
			RPS6KA3_(HUMAN)_transcript variant X11/-2106403184		5
			RPS6KA3_(HUMAN)_transcript variant X12/-143289822		5
			RPS6KA3_(HUMAN)_transcript variant X13/-186165165		5
			RPS6KA3_(HUMAN)_transcript variant X14/-2140844741		5
			RPS6KA3_(HUMAN)_transcript variant X15/-2019019814		5
			RPS6KA3_(HUMAN)_transcript variant X16/-1960971247		5
			RPS6KA3_(HUMAN)_transcript variant X17/-1491145219		5
			RPS6KA3_(HUMAN)_transcript variant X18/-1254632934		5
			RPS6KA3_(HUMAN)_transcript variant X2/-1745341937		5
			RPS6KA3_(HUMAN)_transcript variant X3/-1816190177		5
			RPS6KA3_(HUMAN)_transcript variant X4/-457933315		5
			RPS6KA3_(HUMAN)_transcript variant X5/-1976338267		5
			RPS6KA3_(HUMAN)_transcript variant X6/-799985068		5
			RPS6KA3_(HUMAN)_transcript variant X7/-1581925731		5
			RPS6KA3_(HUMAN)_transcript variant X8/-1359992727		5
			RPS6KA3_(HUMAN)_transcript variant X9/-424716169		5
			RPS6KA3_(HUMAN)_transcript_NM_004586.3/-1155528845		5
77		PAICS	PAICS_(HUMAN)_transcript	Major transcript	2
			PAICS_(HUMAN)_transcript variant 1/-1445963653		2
			PAICS_(HUMAN)_transcript variant 2/-879483955		2
			PAICS_(HUMAN)_transcript variant 3/-18152754		2
			PAICS_(HUMAN)_transcript variant 4/-810078836		2
			PAICS_(HUMAN)_transcript variant 5/-187510623		2
			PAICS_(HUMAN)_transcript variant 6/-1971453073		2
			PAICS_(HUMAN)_transcript variant X1/-643328936		2
			PUR6_HUMAN/1069119172		2
			PUR6_HUMAN 1/-554582448	SwissProt sequence is identical to NCBI NP_001072992.1, NP_006443.1	2
			PUR6_HUMAN 2/-17271802	SwissProt sequence is identical to NCBI NP_001072993.1	2
			PUR6_HUMAN_isoform 3/-1661130283		2
			PUR6_HUMAN_isoform 4/-1899145995		2
			PUR6_HUMAN_isoform 5/-937994035		2
			PUR6_HUMAN_isoform_XP_011532668/-123478688		2
78		PCNA	PCNA_(HUMAN)_isoform_NP_872590_Ac_K13*	Technical unit	6
			PCNA_(HUMAN)_isoform_NP_872590_Ub_K164/-983480879		6
			PCNA_(HUMAN)_isoform_NP_872590_Ub_K164*/-85527227	Technical unit	6
			PCNA_(HUMAN)_transcript/-1477057600	Major transcript	6
			PCNA_(HUMAN)_transcript variant 1/-1801189274		6
			PCNA_(HUMAN)_transcript variant 2/-720635384		6
			PCNA_HUMAN/-2037953858	Auxiliary protein of DNA polymerase delta and is involved in the control of eukaryotic DNA replication by increasing the polymerase's processibility during elongation of the leading strand. Induces a robust stimulatory effect on the 3'-5' exonuclease and 3'- phosphodiesterase, but not apurinic-apyrimidinic (AP) endonuclease, APEX2 activities. Has to be loaded onto DNA in order to be able to stimu…	6
			PCNA_HUMAN_isoform_NP_872590/-953252824	NCBI sequences NP_002583.1, NP_872590.1 are identical.	6
79		PDCD5	PDCD5_(HUMAN)_Ph_S118*	Technical unit	2
			PDCD5_(HUMAN)_Ph_S119*/-1760321437	Technical unit	2
			PDCD5_(HUMAN)_transcript/-1394299118	Major transcript	2
			PDCD5_(HUMAN)_transcript variant X1/-2020252432		2
			PDCD5_(HUMAN)_transcript_NM_004708.4/-937298202		2
			PDCD5_HUMAN/-1347075861	May function in the process of apoptosis.	2
			PDCD5_HUMAN 1/-1472248859	SwissProt sequence is identical to NCBI NP_004699.1	2
			PDCD5_HUMAN 2/-1989357277	SwissProt sequence is identical to NCBI XP_005259449.1	2
80		PDCD6	PDCD6_(HUMAN)_transcript	Major transcript	4
			PDCD6_(HUMAN)_transcript variant 1/-144523343		4
			PDCD6_(HUMAN)_transcript variant 2/-484751802		4
			PDCD6_(HUMAN)_transcript variant 3/-1172304174		4
			PDCD6_(HUMAN)_transcript variant 4/-1955959568		4
			PDCD6_(HUMAN)_transcript variant 5/-1496293642		4
			PDCD6_(HUMAN)_transcript variant 6/-819105451		4
			PDCD6_HUMAN/-512500246	Calcium sensor that plays a key role in processes such as endoplasmic reticulum (ER)-Golgi vesicular transport, endosomal biogenesis or membrane repair. Acts as an adapter that bridges unrelated proteins or stabilizes weak protein-protein complexes in response to calcium: calcium-binding triggers exposure of apolar surface, promoting interaction with different sets of proteins thanks to 3 differe…	4
			PDCD6_HUMAN 1/-4364849	SwissProt sequence is identical to NCBI NP_037364.1	4
			PDCD6_HUMAN 2/-683696020	SwissProt sequence is identical to NCBI NP_001254485.1	4
			PDCD6_HUMAN 3/-812741935	SwissProt sequence is identical to NCBI NP_001254488.1	4
			PDCD6_HUMAN_isoform 3/-209497796		4
			PDCD6_HUMAN_isoform 4/-625348419		4
81		PKM2	KPYM_(HUMAN) M2_Ac_K305*	Technical unit	17
			KPYM_(HUMAN) M2_Ph_S37/-496221640		17
			KPYM_(HUMAN) M2_Ph_S37*/-1865930956	Technical unit	17
			KPYM_(HUMAN) M2_Ph_Y105/-1097883183		17
			KPYM_(HUMAN) M2_Ph_Y105*/-1185586954	Technical unit	17
			KPYM_(HUMAN) M2_Ub_K186*/-1063078193	Technical unit	17
			KPYM_(HUMAN) M2_Ub_K206*/-1664270846	Technical unit	17
			KPYM_(HUMAN)_Ph_S37*/-374675839	Technical unit	17
			KPYM_(HUMAN)_Ph_Y105*/-9522370	Technical unit	17
			KPYM_HUMAN/824760445	Glycolytic enzyme that catalyzes the transfer of a phosphoryl group from phosphoenolpyruvate (PEP) to ADP, generating ATP (PubMed:15996096, PubMed:1854723). The ratio between the highly active tetrameric form and nearly inactive dimeric form determines whether glucose carbons are channeled to biosynthetic processes or used for glycolytic ATP production (PubMed:15996096, PubMed:1854723). The trans…	17
			KPYM_HUMAN 3/-1290053497	SwissProt sequence is identical to NCBI NP_001193727.1	17
			KPYM_HUMAN M1/-586540459	SwissProt sequence is identical to NCBI NP_872270.1, NP_872271.1, XP_016877802.1	17
			KPYM_HUMAN M2/-1914982327	SwissProt sequence is identical to NCBI NP_002645.3, XP_005254502.1	17
			KPYM_HUMAN_isoform c/-2127453137		17
			KPYM_HUMAN_isoform d/-917963899		17
			KPYM_HUMAN_isoform f/-838321637		17
			KPYM_HUMAN_isoform g/-2027164787		17
			KPYM_HUMAN_isoform_XP_005254500/-826189341		17
			KPYM_HUMAN_isoform_XP_006720633/-565095135		17
			KPYM_HUMAN_isoform_XP_011519972/-2076990263		17
			PKM_(HUMAN)_transcript/-1258311882	Major transcript	17
			PKM_(HUMAN)_transcript variant 1/-1726941109		17
			PKM_(HUMAN)_transcript variant 2/-1136347970		17
			PKM_(HUMAN)_transcript variant 3/-596098346		17
			PKM_(HUMAN)_transcript variant 4/-996174037		17
			PKM_(HUMAN)_transcript variant 5/-1810199344		17
			PKM_(HUMAN)_transcript variant 6/-470145906		17
			PKM_(HUMAN)_transcript variant 7/-190822062		17
			PKM_(HUMAN)_transcript variant 8/-1186307177		17
			PKM_(HUMAN)_transcript variant X1/-1033120030		17
			PKM_(HUMAN)_transcript variant X2/-339637316		17
			PKM_(HUMAN)_transcript variant X3/-2032221365		17
			PKM_(HUMAN)_transcript variant X4/-171204446		17
			PKM_(HUMAN)_transcript variant X5/-1363542502		17
			PKM_(HUMAN)_transcript variant X6/-707806362		17
82		Plectin 1	PLEC_(HUMAN)_transcript	Major transcript	6
			PLEC_(HUMAN)_transcript Q15149-3/-179146393		6
			PLEC_(HUMAN)_transcript variant 1/-1473848375		6
			PLEC_(HUMAN)_transcript variant 10/-1132344626		6
			PLEC_(HUMAN)_transcript variant 11/-198022607		6
			PLEC_(HUMAN)_transcript variant 2/-743612632		6
			PLEC_(HUMAN)_transcript variant 3/-812392603		6
			PLEC_(HUMAN)_transcript variant 6/-715072160		6
			PLEC_(HUMAN)_transcript variant 7/-1197316812		6
			PLEC_(HUMAN)_transcript variant 8/-1190715879		6
			PLEC_(HUMAN)_transcript variant X1/-778775510		6
			PLEC_(HUMAN)_transcript variant X10/-287335643		6
			PLEC_(HUMAN)_transcript variant X11/-1630852958		6
			PLEC_(HUMAN)_transcript variant X12/-154791533		6
			PLEC_(HUMAN)_transcript variant X13/-1220858396		6
			PLEC_(HUMAN)_transcript variant X14/-670520985		6
			PLEC_(HUMAN)_transcript variant X2/-1126922092		6
			PLEC_(HUMAN)_transcript variant X3/-1601972422		6
			PLEC_(HUMAN)_transcript variant X4/-1801379653		6
			PLEC_(HUMAN)_transcript variant X5/-913928726		6
			PLEC_(HUMAN)_transcript variant X6/-1400371385		6
			PLEC_(HUMAN)_transcript variant X7/-1595281128		6
			PLEC_(HUMAN)_transcript variant X8/-1872812549		6
			PLEC_(HUMAN)_transcript variant X9/-449953190		6
			PLEC_HUMAN/-1558718321	Interlinks intermediate filaments with microtubules and microfilaments and anchors intermediate filaments to desmosomes or hemidesmosomes. Could also bind muscle proteins such as actin to membrane complexes in muscle. May be involved not only in the filaments network, but also in the regulation of their dynamics. Structural component of muscle. Isoform 9 plays a major role in the maintenance of m…	6
			PLEC_HUMAN 1/-869242266	SwissProt sequence is identical to NCBI NP_958782.1	6
			PLEC_HUMAN 2/-710715840	SwissProt sequence is identical to NCBI NP_000436.2	6
			PLEC_HUMAN 3/-755540874	SwissProt sequence differs from NCBI.	6
			PLEC_HUMAN 4/-1606293745	SwissProt sequence is identical to NCBI NP_958786.1	6
			PLEC_HUMAN 5/-433793731	SwissProt sequence is identical to NCBI NP_958784.1	6
			PLEC_HUMAN 6/-488108555	SwissProt sequence is identical to NCBI NP_958785.1	6
			PLEC_HUMAN 7/-1001449388	SwissProt sequence is identical to NCBI NP_958783.1	6
			PLEC_HUMAN 8/-1021252670	SwissProt sequence is identical to NCBI NP_958781.1	6
			PLEC_HUMAN 9/-284931825	SwissProt sequence is identical to NCBI NP_958780.1	6
			PLEC_HUMAN_isoform_XP_005251033/-1659953074		6
			PLEC_HUMAN_isoform_XP_005251035/-1526131739		6
			PLEC_HUMAN_isoform_XP_005251036/-1378526567		6
			PLEC_HUMAN_isoform_XP_005251037/-1975019395		6
			PLEC_HUMAN_isoform_XP_005251038/-278756112		6
			PLEC_HUMAN_isoform_XP_005251039/-1039796349		6
			PLEC_HUMAN_isoform_XP_005251040/-1258689609		6
			PLEC_HUMAN_isoform_XP_005251041/-935137832		6
			PLEC_HUMAN_isoform_XP_006716651/-1997650148		6
			PLEC_HUMAN_isoform_XP_006716652/-1937135184		6
			PLEC_HUMAN_isoform_XP_006716653/-1083202496		6
			PLEC_HUMAN_isoform_XP_011515432/-1633974551		6
			PLEC_HUMAN_isoform_XP_011515433/-1511462051		6
			PLEC_HUMAN_isoform_XP_011515434/-735029321		6
83		PML	PML_(HUMAN)_A216T	mutant protein	3
			PML_(HUMAN)_A216V/-2123281417	mutant protein	3
			PML_(HUMAN)_Asp219Glufs*25/-2058548266	mutant protein	3
			PML_(HUMAN)_C213S/-2081717849	mutant protein	3
			PML_(HUMAN)_L217F/-1599429616	mutant protein	3
			PML_(HUMAN)_L218H/-1962303802	Mutant protein	3
			PML_(HUMAN)_Ph_S403*/-839583626	Technical unit	3
			PML_(HUMAN)_Ph_S505*/-995111734	Technical unit	3
			PML_(HUMAN)_Ph_S517*/-128169121	Technical unit	3
			PML_(HUMAN)_Ph_S518*/-301283443	Technical unit	3
			PML_(HUMAN)_Q248X/-84219965	mutant protein	3
			PML_(HUMAN)_S200G/-2113309978	mutant protein	3
			PML_(HUMAN)_S214L/-346622202	mutant protein	3
			PML_(HUMAN)_Ser220Metfs*5/-1040602392	mutant protein	3
			PML_(HUMAN)_transcript/-31837414	Major transcript	3
			PML_(HUMAN)_transcript P29590-11/-445671960		3
			PML_(HUMAN)_transcript P29590-3/-670987358		3
			PML_(HUMAN)_transcript P29590-9/-1121604488		3
			PML_(HUMAN)_transcript variant 1/-1400560941		3
			PML_(HUMAN)_transcript variant 10/-1497302300		3
			PML_(HUMAN)_transcript variant 11/-1731100091		3
			PML_(HUMAN)_transcript variant 2/-29375746		3
			PML_(HUMAN)_transcript variant 5/-429257324		3
			PML_(HUMAN)_transcript variant 6/-2142104063		3
			PML_(HUMAN)_transcript variant 7/-1129256506		3
			PML_(HUMAN)_transcript variant 8/-909298442		3
			PML_(HUMAN)_transcript variant 9/-1935438871		3
			PML_(HUMAN)_transcript_c.637T>A/-1740556066	mutant transcript	3
			PML_(HUMAN)_transcript_c.641C>T/-945965247	mutant transcript	3
			PML_(HUMAN)_transcript_c.646G>A/-345585877	mutant transcript variant	3
			PML_(HUMAN)_transcript_c.647C>T/-257969558	mutant transcript	3
			PML_(HUMAN)_transcript_c.649C>T/-1133372242	mutant transcript	3
			PML_(HUMAN)_transcript_c.653T>A/-1671948589	Mutant transcript	3
			PML_(HUMAN)_transcript_c.657delC/-909222465	mutant transcript	3
			PML_(HUMAN)_transcript_c.658_659insT/-894990510	mutant transcript	3
			PML_(HUMAN)_transcript_c.658A>G/-536036222	mutant transcript	3
			PML_(HUMAN)_transcript_c.742C>T/-1317267720	mutant transcript	3
			PML_HUMAN/-1796498796	Functions via its association with PML-nuclear bodies (PML- NBs) in a wide range of important cellular processes, including tumor suppression, transcriptional regulation, apoptosis, senescence, DNA damage response, and viral defense mechanisms. Acts as the scaffold of PML-NBs allowing other proteins to shuttle in and out, a process which is regulated by SUMO-mediated modifications and interaction…	3
			PML_HUMAN PML-1/-1422529329	SwissProt sequence is identical to NCBI NP_150241.2	3
			PML_HUMAN PML-11/-811734693	SwissProt sequence differs from NCBI.	3
			PML_HUMAN PML-12/-2013369586	SwissProt sequence is identical to NCBI NP_150252.1	3
			PML_HUMAN PML-13/-1428756802	SwissProt sequence is identical to NCBI NP_150253.2	3
			PML_HUMAN PML-14/-1211503154	SwissProt sequence is identical to NCBI NP_150249.1	3
			PML_HUMAN PML-2/-1918969626	SwissProt sequence is identical to NCBI NP_150242.1	3
			PML_HUMAN PML-3/-54463351	SwissProt sequence differs from NCBI.	3
			PML_HUMAN PML-4/-1279205359	SwissProt sequence is identical to NCBI NP_002666.1	3
			PML_HUMAN PML-5/-250400826	SwissProt sequence is identical to NCBI NP_150243.2	3
			PML_HUMAN PML-6/-1646606504	SwissProt sequence is identical to NCBI NP_150247.2	3
			PML_HUMAN PML-7/-188119184	SwissProt sequence is identical to NCBI NP_150250.2	3
			PML_HUMAN PML-8/-127558650	SwissProt sequence differs from NCBI.	3
84		POLA1	DPOLA_HUMAN	Catalytic subunit of the DNA polymerase alpha complex (also known as the alpha DNA polymerase-primase complex) which plays an essential role in the initiation of DNA synthesis. During the S phase of the cell cycle, the DNA polymerase alpha complex (composed of a catalytic subunit POLA1, a regulatory subunit POLA2 and two primase subunits PRIM1 and PRIM2) is recruited to DNA at the replicative for…	45
			DPOLA_HUMAN_isoform 1/-965378396		45
			DPOLA_HUMAN_isoform 2/-677166692		45
			DPOLA_HUMAN_isoform 3/-482464802		45
			DPOLA_HUMAN_isoform_XP_006724562/-1198229062		45
			DPOLA_HUMAN_isoform_XP_011543842/-1934966731		45
			DPOLA_HUMAN_isoform_XP_011543843/-1528840721		45
			DPOLA_HUMAN_isoform_XP_016885083/-138361387		45
			DPOLA_HUMAN_isoform_XP_016885084/-560564966		45
			DPOLA_HUMAN_isoform_XP_016885085/-1323291459		45
			DPOLA_HUMAN_isoform_XP_024308160/-108060207		45
			POLA1_(HUMAN)_transcript/-1639966382	Major transcript	45
			POLA1_(HUMAN)_transcript variant 1/-2082926936		45
			POLA1_(HUMAN)_transcript variant 2/-923046262		45
			POLA1_(HUMAN)_transcript variant 3/-1222744869		45
			POLA1_(HUMAN)_transcript variant 4/-1337647726		45
			POLA1_(HUMAN)_transcript variant 5/-1164181119		45
			POLA1_(HUMAN)_transcript variant X1/-726745121		45
			POLA1_(HUMAN)_transcript variant X2/-968420252		45
			POLA1_(HUMAN)_transcript variant X3/-1761200317		45
			POLA1_(HUMAN)_transcript variant X4/-1362672779		45
			POLA1_(HUMAN)_transcript variant X5/-1282035612		45
			POLA1_(HUMAN)_transcript variant X6/-1694211145		45
			POLA1_(HUMAN)_transcript variant X7/-1811467286		45
85		PP1-cat	PP1G_HUMAN	Protein phosphatase that associates with over 200 regulatory proteins to form highly specific holoenzymes which dephosphorylate hundreds of biological targets. Protein phosphatase 1 (PP1) is essential for cell division, and participates in the regulation of glycogen metabolism, muscle contractility and protein synthesis. Dephosphorylates RPS6KB1. Involved in regulation of ionic conductances and l…	2
			PP1G_HUMAN 1/-1182902155	SwissProt sequence is identical to NCBI NP_002701.1	2
			PP1G_HUMAN 2/-1029709537	SwissProt sequence is identical to NCBI NP_001231903.1	2
			PP1G_HUMAN_isoform_XP_011536806/-1596532263		2
			PP1G_HUMAN_isoform_XP_011536807/-2008979770		2
			PPP1CC_(HUMAN)_transcript/-827269359	Major transcript	2
			PPP1CC_(HUMAN)_transcript variant 1/-207728709		2
			PPP1CC_(HUMAN)_transcript variant 2/-287911730		2
			PPP1CC_(HUMAN)_transcript variant X1/-152840110		2
			PPP1CC_(HUMAN)_transcript variant X2/-1406711398		2
86		PP1-cat gamma	PP1G_HUMAN	Protein phosphatase that associates with over 200 regulatory proteins to form highly specific holoenzymes which dephosphorylate hundreds of biological targets. Protein phosphatase 1 (PP1) is essential for cell division, and participates in the regulation of glycogen metabolism, muscle contractility and protein synthesis. Dephosphorylates RPS6KB1. Involved in regulation of ionic conductances and l…	2
			PP1G_HUMAN 1/-1182902155	SwissProt sequence is identical to NCBI NP_002701.1	2
			PP1G_HUMAN 2/-1029709537	SwissProt sequence is identical to NCBI NP_001231903.1	2
			PP1G_HUMAN_isoform_XP_011536806/-1596532263		2
			PP1G_HUMAN_isoform_XP_011536807/-2008979770		2
			PPP1CC_(HUMAN)_transcript/-827269359	Major transcript	2
			PPP1CC_(HUMAN)_transcript variant 1/-207728709		2
			PPP1CC_(HUMAN)_transcript variant 2/-287911730		2
			PPP1CC_(HUMAN)_transcript variant X1/-152840110		2
			PPP1CC_(HUMAN)_transcript variant X2/-1406711398		2
87		PP2A structural	2AAA_HUMAN	The PR65 subunit of protein phosphatase 2A serves as a scaffolding molecule to coordinate the assembly of the catalytic subunit and a variable regulatory B subunit. Upon interaction with GNA12 promotes dephosphorylation of microtubule associated protein TAU/MAPT (PubMed:15525651). Required for proper chromosome segregation and for centromeric localization of SGO1 in mitosis (PubMed:16580887). .	5
			2AAA_HUMAN_isoform 1/-822953455		5
			2AAA_HUMAN_isoform 2/-790942722		5
			PPP2R1A_(HUMAN)_transcript/-1343939307	Major transcript	5
			PPP2R1A_(HUMAN)_transcript variant 1/-1929492363		5
			PPP2R1A_(HUMAN)_transcript variant 2/-2003314920		5
			PPP2R1A_(HUMAN)_transcript variant 3/-1517863805		5
88		PR65-alpha	2AAA_HUMAN	The PR65 subunit of protein phosphatase 2A serves as a scaffolding molecule to coordinate the assembly of the catalytic subunit and a variable regulatory B subunit. Upon interaction with GNA12 promotes dephosphorylation of microtubule associated protein TAU/MAPT (PubMed:15525651). Required for proper chromosome segregation and for centromeric localization of SGO1 in mitosis (PubMed:16580887). .	5
			2AAA_HUMAN_isoform 1/-822953455		5
			2AAA_HUMAN_isoform 2/-790942722		5
			PPP2R1A_(HUMAN)_transcript/-1343939307	Major transcript	5
			PPP2R1A_(HUMAN)_transcript variant 1/-1929492363		5
			PPP2R1A_(HUMAN)_transcript variant 2/-2003314920		5
			PPP2R1A_(HUMAN)_transcript variant 3/-1517863805		5
89		PRDX3	PRDX3_(HUMAN)_transcript	Major transcript	2
			PRDX3_(HUMAN)_transcript P30048-2/-200240119		2
			PRDX3_(HUMAN)_transcript variant 1/-1336849345		2
			PRDX3_(HUMAN)_transcript variant 3/-588892692		2
			PRDX3_(HUMAN)_transcript variant 4/-1941933238		2
			PRDX3_(HUMAN)_transcript variant 5/-390173605		2
			PRDX3_(HUMAN)_transcript variant 6/-1287806881		2
			PRDX3_(HUMAN)_transcript variant 7/-378284181		2
			PRDX3_HUMAN/-1480948640	Thiol-specific peroxidase that catalyzes the reduction of hydrogen peroxide and organic hydroperoxides to water and alcohols, respectively. Plays a role in cell protection against oxidative stress by detoxifying peroxides (PubMed:7733872, PubMed:17707404). Acts synergistically with MAP3K13 to regulate the activation of NF-kappa-B in the cytosol (PubMed:12492477).	2
			PRDX3_HUMAN 1/-1856974448	SwissProt sequence is identical to NCBI NP_006784.1	2
			PRDX3_HUMAN 2/-858449676	SwissProt sequence differs from NCBI.	2
			PRDX3_HUMAN_isoform c /-114397476		2
90		PSME3	PSME3_(HUMAN) 1_Ph_S247*	Technical unit	4
			PSME3_(HUMAN)_Sum_K12*/-1072508694	Technical unit	4
			PSME3_(HUMAN)_Sum_K14*/-1643538074	Technical unit	4
			PSME3_(HUMAN)_Sum_K6*/-1460252114	Technical unit	4
			PSME3_(HUMAN)_transcript/-2033606839	Major transcript	4
			PSME3_(HUMAN)_transcript variant 1/-1397875507		4
			PSME3_(HUMAN)_transcript variant 2/-1138175787		4
			PSME3_(HUMAN)_transcript variant 3/-1972289713		4
			PSME3_(HUMAN)_transcript variant 4/-160753995		4
			PSME3_(HUMAN)_transcript variant 5/-1305353743		4
			PSME3_HUMAN/-1299412861	Subunit of the 11S REG-gamma (also called PA28-gamma) proteasome regulator, a doughnut-shaped homoheptamer which associates with the proteasome. 11S REG-gamma activates the trypsin-like catalytic subunit of the proteasome but inhibits the chymotrypsin-like and postglutamyl-preferring (PGPH) subunits. Facilitates the MDM2-p53/TP53 interaction which promotes ubiquitination- and MDM2-dependent prote…	4
			PSME3_HUMAN 1/-1301736452	SwissProt sequence is identical to NCBI NP_005780.2	4
			PSME3_HUMAN 2/-552514991	SwissProt sequence is identical to NCBI NP_789839.1	4
			PSME3_HUMAN 3/-1846485240	SwissProt sequence is identical to NCBI NP_001253974.1	4
			PSME3_HUMAN_isoform 4/-1299798629		4
91		RACK1	RACK1_(HUMAN)_isoform_NP_006089_Gs_S122*	Technical unit	7
			RACK1_(HUMAN)_isoform_NP_006089_Ph_Y194*/-1420460825	Technical unit	7
			RACK1_(HUMAN)_Ph_Y194*/-1089540793	Technical unit	7
			RACK1_(HUMAN)_transcript/-631228599	Major transcript	7
			RACK1_(HUMAN)_transcript_NM_006098.5/-866212721		7
			RACK1_HUMAN/576727311	Scaffolding protein involved in the recruitment, assembly and/or regulation of a variety of signaling molecules. Interacts with a wide variety of proteins and plays a role in many cellular processes. Component of the 40S ribosomal subunit involved in translational repression (PubMed:23636399). Involved in the initiation of the ribosome quality control (RQC), a pathway that takes place when a ribo…	7
			RACK1_HUMAN_isoform_NP_006089/-1436058272		7
92		Rad51	RAD51_(HUMAN)_Ph_S14*	Technical unit	3
			RAD51_(HUMAN)_Ph_T13_Ph_S14/-2078164561		3
			RAD51_(HUMAN)_transcript/-1198205733	Major transcript	3
			RAD51_(HUMAN)_transcript Q06609-2/-954695065		3
			RAD51_(HUMAN)_transcript variant 1/-1563542445		3
			RAD51_(HUMAN)_transcript variant 2/-1315969517		3
			RAD51_(HUMAN)_transcript variant 3/-2019415012		3
			RAD51_(HUMAN)_transcript variant 4/-373873437		3
			RAD51_(HUMAN)_transcript variant X1/-1530410924		3
			RAD51_(HUMAN)_transcript variant X2/-119555885		3
			RAD51_(HUMAN)_transcript variant X3/-388210324		3
			RAD51_(HUMAN)_transcript variant X4/-1467727059		3
			RAD51_(HUMAN)_transcript variant X5/-2110932461		3
			RAD51_(HUMAN)_transcript variant X6/-1295735729		3
			RAD51_(HUMAN)_transcript variant X7/-1906275249		3
			RAD51_HUMAN/1195245816	Plays an important role in homologous strand exchange, a key step in DNA repair through homologous recombination (HR) (PubMed:28575658). Binds to single and double-stranded DNA and exhibits DNA-dependent ATPase activity. Catalyzes the recognition of homology and strand exchange between homologous DNA partners to form a joint molecule between a processed DNA break and the repair template. Binds to…	3
			RAD51_HUMAN 1/-884991594	SwissProt sequence is identical to NCBI NP_002866.2, XP_006720689.1, XP_011520159.1, XP_011520160.1, XP_011520161.1, XP_011520162.1	3
			RAD51_HUMAN 2/-964223790	SwissProt sequence differs from NCBI.	3
			RAD51_HUMAN 3/-798138766	SwissProt sequence is identical to NCBI NP_001157742.1, XP_011520163.1	3
			RAD51_HUMAN 4/-2112046765	SwissProt sequence is identical to NCBI NP_001157741.1, NP_597994.3	3
			RAD51_HUMAN_isoform_XP_011520164/-1841944756		3
93		RhoA	RHOA_(HUMAN)_G17V	Mutant protein	2
			RHOA_(HUMAN)_isoform 1 _Ph_S188/-219613384		2
			RHOA_(HUMAN)_isoform 1 _Ph_S188*/-1826225841	Technical unit	2
			RHOA_(HUMAN)_Ph_S188/-1396160727	Phosphorylation at Ser-188 inactivates RHOA signaling	2
			RHOA_(HUMAN)_Ph_S188*/-1963021178	Technical unit	2
			RHOA_(HUMAN)_transcript/-1330368229	Major transcript	2
			RHOA_(HUMAN)_transcript variant 1/-652443894		2
			RHOA_(HUMAN)_transcript variant 2/-279799468		2
			RHOA_(HUMAN)_transcript variant 3/-1266261676		2
			RHOA_(HUMAN)_transcript variant 4/-853299917		2
			RHOA_(HUMAN)_transcript variant 5/-1133920961		2
			RHOA_(HUMAN)_transcript variant 6/-1764458845		2
			RHOA_(HUMAN)_transcript variant 7/-1469448165		2
			RHOA_(HUMAN)_transcript_c.50G>T/-1269856077	Mutant transcript	2
			RHOA_HUMAN/265809059	Small GTPase which cycles between an active GTP-bound and an inactive GDP-bound state. Mainly associated with cytoskeleton organization, in active state binds to a variety of effector proteins to regulate cellular responses such as cytoskeletal dynamics, cell migration and cell cycle. Regulates a signal transduction pathway linking plasma membrane receptors to the assembly of focal adhesions and …	2
			RHOA_HUMAN_isoform 1 /-810323484	NCBI sequences NP_001300870.1, NP_001655.1 are identical.	2
			RHOA_HUMAN_isoform 2/-1389682647		2
			RHOA_HUMAN_isoform 3/-1739748406		2
			RHOA_HUMAN_isoform 4/-1872406988		2
			RHOA_HUMAN_isoform 5/-1486392962		2
			RHOA_HUMAN_isoform 6/-1857284791		2
94		RPA1	RFA1_(HUMAN)_isoform 1_Sum_K449_Sum_K577		101
			RFA1_HUMAN/1236108846	As part of the heterotrimeric replication protein A complex (RPA/RP-A), binds and stabilizes single-stranded DNA intermediates, that form during DNA replication or upon DNA stress. It prevents their reannealing and in parallel, recruits and activates different proteins and complexes involved in DNA metabolism (PubMed:27723720, PubMed:27723717). Thereby, it plays an essential role both in DNA repl…	101
			RFA1_HUMAN_isoform 1/-2069568345		101
			RFA1_HUMAN_isoform 2/-35230492		101
			RFA1_HUMAN_isoform 3/-42778296		101
			RFA1_HUMAN_isoform_XP_024306631/-245189080		101
			RPA1_(HUMAN)_transcript/-555496340	Major transcript	101
			RPA1_(HUMAN)_transcript variant 1/-1795786099		101
			RPA1_(HUMAN)_transcript variant 2/-1252647551		101
			RPA1_(HUMAN)_transcript variant 3/-337915694		101
			RPA1_(HUMAN)_transcript variant X1/-36791941		101
95		RPA2	RFA2_(HUMAN) 1_Ph_S33*	Technical unit	41
			RFA2_(HUMAN) 1_Ph_S8*/-1929576227	Technical unit	41
			RFA2_(HUMAN) 1_Ph_T21*/-662053760	Technical unit	41
			RFA2_(HUMAN)_Ph_S12*/-2096148311	Technical unit	41
			RFA2_(HUMAN)_Ph_S33/-727098796		41
			RFA2_(HUMAN)_Ph_S33*/-257153701	Technical unit	41
			RFA2_(HUMAN)_Ph_S4*/-1438107642	Technical unit	41
			RFA2_(HUMAN)_Ph_S8*/-1610858216	Technical unit	41
			RFA2_(HUMAN)_Ph_T21*/-2035148503	Technical unit	41
			RFA2_HUMAN/92032505	As part of the heterotrimeric replication protein A complex (RPA/RP-A), binds and stabilizes single-stranded DNA intermediates, that form during DNA replication or upon DNA stress. It prevents their reannealing and in parallel, recruits and activates different proteins and complexes involved in DNA metabolism. Thereby, it plays an essential role both in DNA replication and the cellular response t…	41
			RFA2_HUMAN 1/-367750483	SwissProt sequence is identical to NCBI NP_002937.1	41
			RFA2_HUMAN 2/-904038336	SwissProt sequence is identical to NCBI NP_001284487.1	41
			RFA2_HUMAN 3/-959116661	SwissProt sequence differs from NCBI.	41
			RFA2_HUMAN_isoform 2/-1708395535	NCBI sequences NP_001273005.1, NP_001342057.1 are identical.	41
			RFA2_HUMAN_isoform 4/-39692254		41
			RFA2_HUMAN_isoform_XP_024304630/-1885312282		41
			RFA2_HUMAN_isoform_XP_024304632/-1050496735		41
			RPA2_(HUMAN)_transcript/-9505957	Major transcript	41
			RPA2_(HUMAN)_transcript P15927-3/-1086169202		41
			RPA2_(HUMAN)_transcript variant 1/-1000066812		41
			RPA2_(HUMAN)_transcript variant 2/-2083945544		41
			RPA2_(HUMAN)_transcript variant 3/-1622208005		41
			RPA2_(HUMAN)_transcript variant 4/-324256775		41
			RPA2_(HUMAN)_transcript variant 5/-2125098138		41
			RPA2_(HUMAN)_transcript variant X1/-1539645305		41
			RPA2_(HUMAN)_transcript variant X2/-125470473		41
96		RPL23	RL23_HUMAN		8
			RL23_HUMAN_isoform_NP_000969/-476196555		8
			RPL23_(HUMAN)_transcript/-538490772	Major transcript	8
			RPL23_(HUMAN)_transcript_NM_000978.4/-1051879560		8
97		RPL24	RL24_HUMAN		10
			RL24_HUMAN_isoform_NP_000977/-133109812		10
			RPL24_(HUMAN)_transcript/-450905350	Major transcript	10
			RPL24_(HUMAN)_transcript_NM_000986.4/-1901728035		10
98		RPS3	RPS3_(HUMAN)_transcript	Major transcript	15
			RPS3_(HUMAN)_transcript variant 1/-294111246		15
			RPS3_(HUMAN)_transcript variant 2/-1045455770		15
			RPS3_(HUMAN)_transcript variant 3/-104152797		15
			RPS3_(HUMAN)_transcript variant 4/-614940022		15
			RS3_(HUMAN) 1_Ph_T220*/-1184720228	Technical unit	15
			RS3_(HUMAN) 1_Ph_T221/-2080793235		15
			RS3_(HUMAN) 1_Ph_T221*/-1890642466	Technical unit	15
			RS3_(HUMAN)_Ph_S6*/-2041666242	Technical unit	15
			RS3_(HUMAN)_Ph_T221/-272997939		15
			RS3_(HUMAN)_Ph_T221*/-2082103147	Technical unit	15
			RS3_(HUMAN)_Ph_T70*/-397635436	Technical unit	15
			RS3_HUMAN/1942390512	Involved in translation as a component of the 40S small ribosomal subunit (PubMed:8706699). Has endonuclease activity and plays a role in repair of damaged DNA (PubMed:7775413). Cleaves phosphodiester bonds of DNAs containing altered bases with broad specificity and cleaves supercoiled DNA more efficiently than relaxed DNA (PubMed:15707971). Displays high binding affinity for 7,8-dihydro- 8-oxogu…	15
			RS3_HUMAN 1/-1962324028	SwissProt sequence is identical to NCBI NP_000996.2, NP_001243731.1	15
			RS3_HUMAN 2/-1099621849	SwissProt sequence is identical to NCBI NP_001247435.1	15
			RS3_HUMAN_isoform 3/-1356333165		15
99		RPS6	RPS6_(HUMAN)_transcript	Major transcript	7
			RPS6_(HUMAN)_transcript_NM_001010.3/-1619465702		7
			RS6_(HUMAN)_isoform_NP_001001_Ph_S235*/-735273871	Technical unit	7
			RS6_(HUMAN)_isoform_NP_001001_Ph_S235_Ph_S236/-34787321		7
			RS6_(HUMAN)_isoform_NP_001001_Ph_S236*/-2046567898	Technical unit	7
			RS6_(HUMAN)_isoform_NP_001001_Ph_S240*/-1620865559	Technical unit	7
			RS6_(HUMAN)_isoform_NP_001001_Ph_S240_Ph_S244/-1429648788		7
			RS6_(HUMAN)_isoform_NP_001001_Ph_S242*/-242784426	Technical unit	7
			RS6_(HUMAN)_isoform_NP_001001_Ph_S244*/-1979771492	Technical unit	7
			RS6_(HUMAN)_isoform_NP_001001_Ph_S246*/-951723269	Technical unit	7
			RS6_(HUMAN)_isoform_NP_001001_Ph_S247*/-2062368351	Technical unit	7
			RS6_(HUMAN)_Ph/-871867963	Phosphorylated form	7
			RS6_(HUMAN)_Ph_S235*/-706586407	Technical unit	7
			RS6_(HUMAN)_Ph_S235_Ph_S236/-2056429041	Phosphorylation	7
			RS6_(HUMAN)_Ph_S240*/-1926492969	Technical unit	7
			RS6_(HUMAN)_Ph_S240_Ph_S244/-993355901	Ribosomal protein S6 is the major substrate of protein kinases in eukaryote ribosomes	7
			RS6_(HUMAN)_Ph_S244*/-808062627	Technical unit	7
			RS6_(HUMAN)_Ph_S247*/-648945167	Technical unit	7
			RS6_HUMAN/498652280	Component of the 40S small ribosomal subunit (PubMed:8706699). Plays an important role in controlling cell growth and proliferation through the selective translation of particular classes of mRNA (PubMed:17220279).	7
			RS6_HUMAN_isoform_NP_001001/-116168176		7
100		RRM1	RIR1_HUMAN	Provides the precursors necessary for DNA synthesis. Catalyzes the biosynthesis of deoxyribonucleotides from the corresponding ribonucleotides.	2
			RIR1_HUMAN_isoform 1/-1628600708		2
			RIR1_HUMAN_isoform 2/-901354516		2
			RIR1_HUMAN_isoform 3/-1378488617		2
			RIR1_HUMAN_isoform 4/-2060382612		2
			RRM1_(HUMAN)_transcript/-910574628	Major transcript	2
			RRM1_(HUMAN)_transcript variant 1/-1689490048		2
			RRM1_(HUMAN)_transcript variant 2/-337501547		2
			RRM1_(HUMAN)_transcript variant 3/-1796466556		2
			RRM1_(HUMAN)_transcript variant 4/-877746597		2
101		RRP1B (KIAA0179)	RRP1B_(HUMAN)_transcript	Major transcript	10
			RRP1B_(HUMAN)_transcript Q14684-2/-1408874528		10
			RRP1B_(HUMAN)_transcript_NM_015056.3/-1101835687		10
			RRP1B_HUMAN/98303605	Positively regulates DNA damage-induced apoptosis by acting as a transcriptional coactivator of proapoptotic target genes of the transcriptional activator E2F1 (PubMed:20040599). Likely to play a role in ribosome biogenesis by targeting serine/threonine protein phosphatase PP1 to the nucleolus (PubMed:20926688). Involved in regulation of mRNA splicing (By similarity). Inhibits SIPA1 GTPase activi…	10
			RRP1B_HUMAN 1/-158409505	SwissProt sequence is identical to NCBI NP_055871.1	10
			RRP1B_HUMAN 2/-2061041407	SwissProt sequence differs from NCBI.	10
102		RUVBL1	RUVB1_(HUMAN)_Me_R205*	Technical unit	4
			RUVB1_(HUMAN)_Ph_T239*/-61699881	Technical unit	4
			RUVB1_HUMAN/-1182970185	Possesses single-stranded DNA-stimulated ATPase and ATP- dependent DNA helicase (3' to 5') activity; hexamerization is thought to be critical for ATP hydrolysis and adjacent subunits in the ring- like structure contribute to the ATPase activity (PubMed:17157868). Component of the NuA4 histone acetyltransferase complex which is involved in transcriptional activation of select genes principally by …	4
			RUVB1_HUMAN 1/-1517983990	SwissProt sequence is identical to NCBI NP_003698.1	4
			RUVB1_HUMAN 2/-1607903578	SwissProt sequence is identical to NCBI NP_001306013.1	4
			RUVB1_HUMAN_isoform 3/-1469118238		4
			RUVB1_HUMAN_isoform_XP_005247898/-852426535		4
			RUVB1_HUMAN_isoform_XP_011511550/-201312915		4
			RUVB1_HUMAN_isoform_XP_011511551/-1420963762		4
			RUVB1_HUMAN_isoform_XP_016862845/-98505807		4
			RUVB1_HUMAN_isoform_XP_016862846/-788416973		4
			RUVBL1_(HUMAN)_transcript/-796387064	Major transcript	4
			RUVBL1_(HUMAN)_transcript variant 1/-854888644		4
			RUVBL1_(HUMAN)_transcript variant 2/-922837564		4
			RUVBL1_(HUMAN)_transcript variant 3/-1042518351		4
			RUVBL1_(HUMAN)_transcript variant X1/-136109603		4
			RUVBL1_(HUMAN)_transcript variant X2/-770727655		4
			RUVBL1_(HUMAN)_transcript variant X3/-840617413		4
			RUVBL1_(HUMAN)_transcript variant X4/-1908193008		4
			RUVBL1_(HUMAN)_transcript variant X5/-949002383		4
			RUVBL1_(HUMAN)_transcript variant X6/-320817624		4
103		SKIP (Ski-interacting protein)	SNW1_(HUMAN)_transcript	Major transcript	12
			SNW1_(HUMAN)_transcript variant 1/-200938789		12
			SNW1_(HUMAN)_transcript variant 2/-1428376497		12
			SNW1_(HUMAN)_transcript variant X1/-1075986047		12
			SNW1_HUMAN/1471244986	Involved in pre-mRNA splicing as component of the spliceosome (PubMed:11991638, PubMed:28502770, PubMed:28076346). Is required in the specific splicing of CDKN1A pre-mRNA; the function probably involves the recruitment of U2AF2 to the mRNA. Is proposed to recruit PPIL1 to the spliceosome. May be involved in cyclin-D1/CCND1 mRNA stability through the SNARP complex which associates with both the 3'…	12
			SNW1_HUMAN_isoform 1/-1263618570		12
			SNW1_HUMAN_isoform 2/-712727613		12
			SNW1_HUMAN_isoform_XP_005267470/-843534365		12
104		SLC25A4	ADT1_(HUMAN)_isoform_NP_001142_Ph_S167*	Technical unit	2
			ADT1_HUMAN/-206872542	ADP:ATP antiporter that mediates import of ADP into the mitochondrial matrix for ATP synthesis, and export of ATP out to fuel the cell (PubMed:21586654, PubMed:27693233). Cycles between the cytoplasmic-open state (c-state) and the matrix-open state (m-state): operates by the alternating access mechanism with a single substrate- binding site intermittently exposed to either the cytosolic (c-state)…	2
			ADT1_HUMAN_isoform_NP_001142/-1016460470		2
			SLC25A4_(HUMAN)_transcript/-6852681	Major transcript	2
			SLC25A4_(HUMAN)_transcript_NM_001151.4/-152406997		2
105		TBX2	TBX2_(HUMAN)_transcript	Major transcript	6
			TBX2_(HUMAN)_transcript_NM_005994.4/-2128398750		6
			TBX2_HUMAN/-1914942659	Transcription factor which acts as a transcriptional repressor (PubMed:11111039, PubMed:11062467, PubMed:12000749, PubMed:22844464, PubMed:30599067). May also function as a transcriptional activator (By similarity). Binds to the palindromic T site 5'-TTCACACCTAGGTGTGAA-3' DNA sequence, or a half-site, which are present in the regulatory region of several genes (PubMed:11111039, PubMed:12000749, P…	6
			TBX2_HUMAN_isoform_NP_005985/-750780361		6
106		Tubulin alpha 1A	TBA1A_HUMAN	Tubulin is the major constituent of microtubules. It binds two moles of GTP, one at an exchangeable site on the beta chain and one at a non-exchangeable site on the alpha chain.	16
			TBA1A_HUMAN 1/-144211483	SwissProt sequence is identical to NCBI NP_001257328.1, NP_006000.2	16
			TBA1A_HUMAN 2/-208725110	SwissProt sequence is identical to NCBI NP_001257329.1	16
			TUBA1A_(HUMAN)_transcript/-332476972	Major transcript	16
			TUBA1A_(HUMAN)_transcript variant 1/-713189282		16
			TUBA1A_(HUMAN)_transcript variant 2/-1999198396		16
			TUBA1A_(HUMAN)_transcript variant 3/-2094912380		16
107		Tubulin alpha-1B	TBA1B_HUMAN	Tubulin is the major constituent of microtubules. It binds two moles of GTP, one at an exchangeable site on the beta chain and one at a non-exchangeable site on the alpha chain.	28
			TBA1B_HUMAN 1/-1135244838	SwissProt sequence is identical to NCBI NP_006073.2	28
			TBA1B_HUMAN 2/-1873485485	SwissProt sequence differs from NCBI.	28
			TUBA1B_(HUMAN)_transcript/1976527909	Major transcript	28
			TUBA1B_(HUMAN)_transcript P68363-2/-2077924720		28
			TUBA1B_(HUMAN)_transcript_NM_006082.3/-1353641499		28
108		Tubulin alpha-1C	TBA1C_(HUMAN)_Ph_S165		24
			TBA1C_HUMAN/999100383	Tubulin is the major constituent of microtubules. It binds two moles of GTP, one at an exchangeable site on the beta chain and one at a non-exchangeable site on the alpha chain.	24
			TBA1C_HUMAN_isoform a/-384823050		24
			TBA1C_HUMAN_isoform b/-2012713564	NCBI sequences NP_001290044.1, NP_001290045.1, NP_001290046.1 are identical.	24
			TBA1C_HUMAN_isoform c/-1752672754		24
			TUBA1C_(HUMAN)_transcript/-324407906	Major transcript	24
			TUBA1C_(HUMAN)_transcript variant 1/-551880491		24
			TUBA1C_(HUMAN)_transcript variant 2/-1882817968		24
			TUBA1C_(HUMAN)_transcript variant 3/-1221193885		24
			TUBA1C_(HUMAN)_transcript variant 4/-1637349048		24
			TUBA1C_(HUMAN)_transcript variant 5/-863807677		24
109		Tubulin beta 1	TBB5_(HUMAN)_Ph_Y51*	Technical unit	33
			TBB5_HUMAN/9100401	Tubulin is the major constituent of microtubules. It binds two moles of GTP, one at an exchangeable site on the beta chain and one at a non-exchangeable site on the alpha chain.	33
			TBB5_HUMAN_isoform a/-567244370		33
			TBB5_HUMAN_isoform b/-1406321732		33
			TBB5_HUMAN_isoform c/-710867173		33
			TBB5_HUMAN_isoform d/-1861372976		33
			TBB5_HUMAN_isoform e/-66941850	NCBI sequences NP_001280144.1, NP_001280145.1 are identical.	33
			TUBB_(HUMAN)_transcript/-1575547457	Major transcript	33
			TUBB_(HUMAN)_transcript variant 1/-2017366991		33
			TUBB_(HUMAN)_transcript variant 2/-1657469694		33
			TUBB_(HUMAN)_transcript variant 3/-1733983285		33
			TUBB_(HUMAN)_transcript variant 4/-1802171600		33
			TUBB_(HUMAN)_transcript variant 5/-10284938		33
			TUBB_(HUMAN)_transcript variant 6/-2117367540		33
			TUBB_(HUMAN)_transcript variant 7/-382233542		33
110		Tubulin beta 2C	TBB4B_(HUMAN)_isoform_NP_006079_Ph_Y50*	Technical unit	10
			TBB4B_(HUMAN)_Ph_Y50*/-677046333	Technical unit	10
			TBB4B_HUMAN/139588227	Tubulin is the major constituent of microtubules. It binds two moles of GTP, one at an exchangeable site on the beta chain and one at a non-exchangeable site on the alpha chain.	10
			TBB4B_HUMAN_isoform_NP_006079/-582313321		10
			TUBB4B_(HUMAN)_transcript/-1845620436	Major transcript	10
			TUBB4B_(HUMAN)_transcript_NM_006088.6/-899826392		10
111		UBCH7	UB2L3_HUMAN	Ubiquitin-conjugating enzyme E2 that specifically acts with HECT-type and RBR family E3 ubiquitin-protein ligases. Does not function with most RING-containing E3 ubiquitin-protein ligases because it lacks intrinsic E3-independent reactivity with lysine: in contrast, it has activity with the RBR family E3 enzymes, such as PRKN and ARIH1, that function like RING-HECT hybrids. Accepts ubiquitin from…	2
			UB2L3_HUMAN 1/-1840821403	SwissProt sequence is identical to NCBI NP_003338.1	2
			UB2L3_HUMAN 2/-138484608	SwissProt sequence is identical to NCBI NP_001243285.1	2
			UB2L3_HUMAN 3/-2016940345	SwissProt sequence is identical to NCBI NP_001243284.1	2
			UB2L3_HUMAN_isoform_XP_016884424/-775589405		2
			UBE2L3_(HUMAN)_transcript/-1675228419	Major transcript	2
			UBE2L3_(HUMAN)_transcript variant 1/-1452319013		2
			UBE2L3_(HUMAN)_transcript variant 2/-1917547479		2
			UBE2L3_(HUMAN)_transcript variant 3/-1850008252		2
			UBE2L3_(HUMAN)_transcript variant 4/-160341886		2
			UBE2L3_(HUMAN)_transcript variant 5/-1127554460		2
			UBE2L3_(HUMAN)_transcript variant X1/-672833822		2
112		VCP	TERA_(HUMAN)_A232E	A232E mutant is related to Inclusion body myopathy associated with Paget disease of the bone and frontotemporal dementia (IBMPFD)	6
			TERA_(HUMAN)_A439S/-863548667	A439S mutant is related to Inclusion body myopathy associated with Paget disease of the bone and frontotemporal dementia (IBMPFD)	6
			TERA_(HUMAN)_G157R/-1316446110	G157R mutant is related to Inclusion body myopathy associated with Paget disease of the bone and frontotemporal dementia (IBMPFD)	6
			TERA_(HUMAN)_isoform 1_Me_K315*/-1020561313	Technical unit	6
			TERA_(HUMAN)_isoform 1_Ph_S13*/-519491000	Technical unit	6
			TERA_(HUMAN)_isoform 1_Ph_S282*/-568102329	Technical unit	6
			TERA_(HUMAN)_isoform 1_Ph_T761*/-1460258124	Technical unit	6
			TERA_(HUMAN)_L198W/-1811897327	L198W mutant is related to Inclusion body myopathy associated with Paget disease of the bone and frontotemporal dementia (IBMPFD)	6
			TERA_(HUMAN)_N387H/-1240848003	N387H mutant is related to Inclusion body myopathy associated with Paget disease of the bone and frontotemporal dementia (IBMPFD)	6
			TERA_(HUMAN)_P137L/-1732488495	P137L mutant is related to Inclusion body myopathy associated with Paget disease of the bone and frontotemporal dementia (IBMPFD)	6
			TERA_(HUMAN)_Ph_S783*/-2020199282	Technical unit	6
			TERA_(HUMAN)_Ph_S784/-1010678004		6
			TERA_(HUMAN)_Ph_S784*/-553989297	Technical unit	6
			TERA_(HUMAN)_R155C/-1439924243	R155C muant is related to Inclusion body myopathy associated with Paget disease of the bone and frontotemporal dementia (IBMPFD)	6
			TERA_(HUMAN)_R155H/-2118059422	Protein with coding sequence diversity R155H	6
			TERA_(HUMAN)_R159C/-862421257	R159C mutant is related to Inclusion body myopathy associated with Paget disease of the bone and frontotemporal dementia (IBMPFD)	6
			TERA_(HUMAN)_R191Q/-1957404253	R191Q mutant is related to Inclusion body myopathy associated with Paget disease of the bone and frontotemporal dementia (IBMPFD)	6
			TERA_(HUMAN)_R93C/-1952199345	R93C mutant is related to Inclusion body myopathy associated with Paget disease of the bone and frontotemporal dementia (IBMPFD)	6
			TERA_(HUMAN)_R95G/-511838350	R95G mutant is related to Inclusion body myopathy associated with Paget disease of the bone and frontotemporal dementia (IBMPFD)	6
			TERA_(HUMAN)_T262A/-827275393	T262A mutant is related to Inclusion body myopathy associated with Paget disease of the bone and frontotemporal dementia (IBMPFD)	6
			TERA_HUMAN/-794359413	Necessary for the fragmentation of Golgi stacks during mitosis and for their reassembly after mitosis. Involved in the formation of the transitional endoplasmic reticulum (tER). The transfer of membranes from the endoplasmic reticulum to the Golgi apparatus occurs via 50-70 nm transition vesicles which derive from part-rough, part-smooth transitional elements of the endoplasmic reticulum (tER). V…	6
			TERA_HUMAN_isoform 1/-557510682		6
			TERA_HUMAN_isoform 2/-1402033528	NCBI sequences NP_001341856.1, NP_001341857.1 are identical.	6
			VCP_(HUMAN)_transcript/-334159289	Major transcript	6
			VCP_(HUMAN)_transcript variant 1/-583529824		6
			VCP_(HUMAN)_transcript variant 2/-633558431		6
			VCP_(HUMAN)_transcript variant 3/-1029913119		6
113		VDAC 1	VDAC1_(HUMAN)_isoform_XP_016865312_Ph_S193*	Technical unit	5
			VDAC1_(HUMAN)_isoform_XP_016865312_Ph_S215*/-2112958884	Technical unit	5
			VDAC1_(HUMAN)_isoform_XP_016865312_Ph_S241*/-595980432	Technical unit	5
			VDAC1_(HUMAN)_Ph_S215*/-2022663833	Technical unit	5
			VDAC1_(HUMAN)_Ph_S241*/-2127778856	Technical unit	5
			VDAC1_(HUMAN)_transcript/-920532751	Major transcript	5
			VDAC1_(HUMAN)_transcript variant 1/-1519934618		5
			VDAC1_(HUMAN)_transcript variant 2/-1885669345		5
			VDAC1_(HUMAN)_transcript variant 3/-1591233162		5
			VDAC1_(HUMAN)_transcript XM_005272075/-624423185		5
			VDAC1_(HUMAN)_transcript XM_017009821/-1643305984		5
			VDAC1_(HUMAN)_transcript XM_017009822/-469257836		5
			VDAC1_(HUMAN)_transcript XM_017009823/-1260840193		5
			VDAC1_(HUMAN)_transcript XR_001742889/-428056232		5
			VDAC1_(HUMAN)_transcript XR_001742890/-1681976510		5
			VDAC1_(HUMAN)_transcript XR_001742891/-928545302		5
			VDAC1_(HUMAN)_transcript XR_948802/-478166841		5
			VDAC1_HUMAN/-82079028	Forms a channel through the mitochondrial outer membrane and also the plasma membrane. The channel at the outer mitochondrial membrane allows diffusion of small hydrophilic molecules; in the plasma membrane it is involved in cell volume regulation and apoptosis. It adopts an open conformation at low or zero membrane potential and a closed conformation at potentials above 30-40 mV. The open state …	5
			VDAC1_HUMAN_isoform_XP_016865312/-1353694195	NCBI sequences NP_003365.1, XP_005272132.1, XP_016865310.1, XP_016865311.1, XP_016865312.1 are identical.	5
114		VDAC 2	VDAC2_(HUMAN) 3_Ph_S128*	Technical unit	2
			VDAC2_(HUMAN)_transcript/-137985094	Major transcript	2
			VDAC2_(HUMAN)_transcript P45880-2/-1510499921		2
			VDAC2_(HUMAN)_transcript variant 1/-887000583		2
			VDAC2_(HUMAN)_transcript variant 2/-2106832880		2
			VDAC2_(HUMAN)_transcript variant 3/-298553392		2
			VDAC2_(HUMAN)_transcript variant 4/-775855483		2
			VDAC2_(HUMAN)_transcript variant 5/-489257626		2
			VDAC2_(HUMAN)_transcript variant 6/-1245992202		2
			VDAC2_(HUMAN)_transcript variant 7/-9381718		2
			VDAC2_(HUMAN)_transcript variant 8/-153409435		2
			VDAC2_HUMAN/1480769310	Forms a channel through the mitochondrial outer membrane that allows diffusion of small hydrophilic molecules (By similarity). The channel adopts an open conformation at low or zero membrane potential and a closed conformation at potentials above 30-40 mV (By similarity). The open state has a weak anion selectivity whereas the closed state is cation-selective (By similarity). Binds various lipids…	2
			VDAC2_HUMAN 1/-678201207	SwissProt sequence is identical to NCBI NP_001171712.1	2
			VDAC2_HUMAN 2/-1774958749	SwissProt sequence differs from NCBI.	2
			VDAC2_HUMAN 3/-1687454557	SwissProt sequence is identical to NCBI NP_001171752.1, NP_001311017.1, NP_001378892.1, NP_003366.2	2
			VDAC2_HUMAN_isoform 3/-35210567	NCBI sequences NP_001311016.1, NP_001311018.1, NP_001311019.1 are identical.	2
115		VIL2 (ezrin)	EZR_(HUMAN)_transcript	Major transcript	2
			EZR_(HUMAN)_transcript variant 1/-451793925		2
			EZR_(HUMAN)_transcript variant 2/-2082733459		2
			EZR_(HUMAN)_transcript variant X1/-706815551		2
			EZRI_(HUMAN)_isoform_NP_003370_Ph_S66/-910743416		2
			EZRI_(HUMAN)_isoform_NP_003370_Ph_T235*/-651974183	Technical unit	2
			EZRI_(HUMAN)_isoform_NP_003370_Ph_T567/-1097897047		2
			EZRI_(HUMAN)_isoform_NP_003370_Ph_T567*/-571218887	Technical unit	2
			EZRI_(HUMAN)_isoform_NP_003370_Ph_Y146/-600058664		2
			EZRI_(HUMAN)_Ph_T567/-1604472776	Phosphorylated by ROCK2 and PKC/PRKCI	2
			EZRI_(HUMAN)_Ph_T567*/-1354078786	Technical unit	2
			EZRI_(HUMAN)_Ph_Y146/-262123816		2
			EZRI_(HUMAN)_Ph_Y146*/-592181018	Technical unit	2
			EZRI_(HUMAN)_Ph_Y354/-156254371	Phosphorylated by PDGFR	2
			EZRI_(HUMAN)_Ph_Y354*/-1403045272	Technical unit	2
			EZRI_HUMAN/-1845395416	Probably involved in connections of major cytoskeletal structures to the plasma membrane. In epithelial cells, required for the formation of microvilli and membrane ruffles on the apical pole. Along with PLEKHG6, required for normal macropinocytosis. .	2
			EZRI_HUMAN_isoform_NP_003370/-1590777437	NCBI sequences NP_001104547.1, NP_003370.2 are identical.	2
			EZRI_HUMAN_isoform_XP_011534412/-1468081486		2
116		WTAP	FL2D_(HUMAN) 1_Ph_S341*	Technical unit	6
			FL2D_HUMAN/836081136	Associated component of the WMM complex, a complex that mediates N6-methyladenosine (m6A) methylation of RNAs, a modification that plays a role in the efficiency of mRNA splicing and RNA processing (PubMed:29507755). Required for accumulation of METTL3 and METTL14 to nuclear speckle (PubMed:24316715, PubMed:24407421, PubMed:24981863). Acts as a mRNA splicing regulator (PubMed:12444081). Regulates…	6
			FL2D_HUMAN 1/-1951539655	SwissProt sequence is identical to NCBI NP_001257460.1, NP_004897.2, XP_024302365.1	6
			FL2D_HUMAN 2/-1374083976	SwissProt sequence is identical to NCBI NP_690596.1, NP_690597.1	6
			FL2D_HUMAN_isoform 3/-1525468333	NCBI sequences NP_001257461.1, NP_001257462.1 are identical.	6
			FL2D_HUMAN_isoform_XP_016867003/-19552427		6
			FL2D_HUMAN_isoform_XP_016867004/-1880489050		6
			FL2D_HUMAN_isoform_XP_016867005/-1821969054		6
			WTAP_(HUMAN)_transcript/-1910998130	Major transcript	6
			WTAP_(HUMAN)_transcript variant 1/-355680116		6
			WTAP_(HUMAN)_transcript variant 2/-1924872096		6
			WTAP_(HUMAN)_transcript variant 3/-1013366982		6
			WTAP_(HUMAN)_transcript variant 4/-674013272		6
			WTAP_(HUMAN)_transcript variant 5/-1838808341		6
			WTAP_(HUMAN)_transcript variant 6/-130234979		6
			WTAP_(HUMAN)_transcript variant X1/-1299096099		6
			WTAP_(HUMAN)_transcript variant X2/-1814821192		6
			WTAP_(HUMAN)_transcript variant X3/-688716902		6
			WTAP_(HUMAN)_transcript variant X4/-1774422720		6
117		XRCC2	XRCC2_(HUMAN)_transcript	Major transcript	3
			XRCC2_(HUMAN)_transcript_NM_005431.2/-1442663371		3
			XRCC2_HUMAN/1600825878	Involved in the homologous recombination repair (HRR) pathway of double-stranded DNA, thought to repair chromosomal fragmentation, translocations and deletions. Part of the Rad21 paralog protein complex BCDX2 which acts in the BRCA1-BRCA2-dependent HR pathway. Upon DNA damage, BCDX2 acts downstream of BRCA2 recruitment and upstream of RAD51 recruitment. BCDX2 binds predominantly to the intersecti…	3
			XRCC2_HUMAN_isoform_NP_005422/-1112921581		3
118		YTHDF2	YTHD2_(HUMAN) 1_Ph_S39*	Technical unit	3
			YTHD2_(HUMAN) 1_Ph_T381*/-1098587135	Technical unit	3
			YTHD2_HUMAN/-1223452666	Specifically recognizes and binds N6-methyladenosine (m6A)- containing RNAs, and regulates their stability (PubMed:24284625, PubMed:26046440, PubMed:26318451, PubMed:32492408). M6A is a modification present at internal sites of mRNAs and some non-coding RNAs and plays a role in mRNA stability and processing (PubMed:22575960, PubMed:24284625, PubMed:32492408, PubMed:25412658, PubMed:25412661). Act…	3
			YTHD2_HUMAN 1/-985427397	SwissProt sequence is identical to NCBI NP_001166599.1, NP_057342.2	3
			YTHD2_HUMAN 2/-1949095769	SwissProt sequence is identical to NCBI NP_001166299.1	3
			YTHDF2_(HUMAN)_transcript/-765710239	Major transcript	3
			YTHDF2_(HUMAN)_transcript variant 1/-90188263		3
			YTHDF2_(HUMAN)_transcript variant 2/-2016815863		3
			YTHDF2_(HUMAN)_transcript variant 3/-358647706		3

## Sheet: 5. Interactions
From	To	Effect	Mechanism	Species
VIL2 (ezrin)	RhoA	Binding	Activation	Homo sapiens, Mus musculus, Rattus norvegicus
PP1-cat	p53	Dephosphorylation	Inhibition	Homo sapiens, Mus musculus, Rattus norvegicus
TBX2	Karyopherin beta 1	Transcription regulation	Activation	Homo sapiens, Mus musculus, Rattus norvegicus
NGAL	RPS3	Binding	Activation	Homo sapiens, Mus musculus, Rattus norvegicus
DNA-PK	Histone H2AX	Phosphorylation	Activation	Homo sapiens, Mus musculus, Rattus norvegicus
ETS1	MCM5	Transcription regulation	Unspecified	Homo sapiens, Mus musculus, Rattus norvegicus
Beta-catenin	MTCH1	co-regulation of transcription	Unspecified	Homo sapiens, Mus musculus, Rattus norvegicus
Clathrin heavy chain	Beta-catenin	Binding	Inhibition	Homo sapiens, Mus musculus, Rattus norvegicus
Nucleophosmin	HSP60	co-regulation of transcription	Inhibition	Homo sapiens, Mus musculus, Rattus norvegicus
MeCP2	Plectin 1	co-regulation of transcription	Unspecified	Homo sapiens, Mus musculus, Rattus norvegicus
TBX2	PCNA	Transcription regulation	Activation	Homo sapiens, Mus musculus, Rattus norvegicus
p53	TBX2	Transcription regulation	Unspecified	Homo sapiens, Mus musculus, Rattus norvegicus
ETS1	GRP78	Transcription regulation	Unspecified	Homo sapiens, Mus musculus, Rattus norvegicus
ETS1	MTCH1	Transcription regulation	Unspecified	Homo sapiens, Mus musculus, Rattus norvegicus
HSP90 alpha	MYH9	Binding	Activation	Homo sapiens, Mus musculus, Rattus norvegicus
Brca2	DDX5	Binding	Activation	Homo sapiens, Mus musculus, Rattus norvegicus
PML	TBX2	co-regulation of transcription	Inhibition	Homo sapiens, Mus musculus, Rattus norvegicus
HSP90	Beta-catenin	Binding	Activation	Homo sapiens, Mus musculus, Rattus norvegicus
TBX2	14-3-3 sigma	Transcription regulation	Inhibition	Homo sapiens, Mus musculus, Rattus norvegicus
PP1-cat	p16INK4	Dephosphorylation	Unspecified	Homo sapiens, Mus musculus, Rattus norvegicus
Beta-catenin	Alix	co-regulation of transcription	Unspecified	Homo sapiens, Mus musculus, Rattus norvegicus
MCM5	MCM3	Binding	Activation	Homo sapiens, Mus musculus, Rattus norvegicus
TBX2	p16INK4	Transcription regulation	Inhibition	Homo sapiens, Mus musculus, Rattus norvegicus
TBX2	YTHDF2	Transcription regulation	Activation	Homo sapiens, Mus musculus, Rattus norvegicus
G3P2	Nucleophosmin	co-regulation of transcription	Unspecified	Homo sapiens, Mus musculus, Rattus norvegicus
ETS1	Tubulin beta 2C	Transcription regulation	Unspecified	Homo sapiens, Mus musculus, Rattus norvegicus
ETS1	CXCR4	Transcription regulation	Unspecified	Homo sapiens, Mus musculus, Rattus norvegicus
ETS1	p14ARF	Transcription regulation	Activation	Homo sapiens, Mus musculus, Rattus norvegicus
Beta-catenin	PP1-cat gamma	co-regulation of transcription	Unspecified	Homo sapiens, Mus musculus, Rattus norvegicus
p53	RRM1	Transcription regulation	Activation	Homo sapiens, Mus musculus, Rattus norvegicus
Beta-catenin	RPA1	co-regulation of transcription	Unspecified	Homo sapiens, Mus musculus, Rattus norvegicus
ETS1	RPL23	Transcription regulation	Unspecified	Homo sapiens, Mus musculus, Rattus norvegicus
HCF1	p16INK4	co-regulation of transcription	Activation	Homo sapiens, Mus musculus, Rattus norvegicus
Beta-catenin	Nucleolysin TIAR	co-regulation of transcription	Unspecified	Homo sapiens, Mus musculus, Rattus norvegicus
DNA-PK	ETS1	Phosphorylation	Unspecified	Homo sapiens, Mus musculus, Rattus norvegicus
ETS1	ETS1	Transcription regulation	Unspecified	Homo sapiens, Mus musculus, Rattus norvegicus
Nucleophosmin	DFF40 (CAD)	Binding	Inhibition	Homo sapiens, Mus musculus, Rattus norvegicus
HSP90 alpha	FANCA	Binding	Activation	Homo sapiens, Mus musculus, Rattus norvegicus
Brca2	Rad51	Binding	Activation	Homo sapiens, Mus musculus, Rattus norvegicus
RUVBL1	ETS1	co-regulation of transcription	Activation	Homo sapiens, Mus musculus, Rattus norvegicus
TBX2	VDAC 1	Transcription regulation	Activation	Homo sapiens, Mus musculus, Rattus norvegicus
HSP90	Large T antigen (SV40)	Binding	Activation	Homo sapiens, Mus musculus, Rattus norvegicus
TBX2	Nucleolysin TIAR	Transcription regulation	Activation	Homo sapiens, Mus musculus, Rattus norvegicus
ETS1	Tubulin alpha 1A	Transcription regulation	Unspecified	Homo sapiens, Mus musculus, Rattus norvegicus
TBX2	RPA2	Transcription regulation	Activation	Homo sapiens, Mus musculus, Rattus norvegicus
p53	p53	Transcription regulation	Activation	Homo sapiens, Mus musculus, Rattus norvegicus
Beta-catenin	Beta-fodrin	co-regulation of transcription	Unspecified	Homo sapiens, Mus musculus, Rattus norvegicus
p53	Ku80	Transcription regulation	Inhibition	Homo sapiens, Mus musculus, Rattus norvegicus
TBX2	Annexin VI	Transcription regulation	Activation	Homo sapiens, Mus musculus, Rattus norvegicus
Beta-catenin	RACK1	co-regulation of transcription	Unspecified	Homo sapiens, Mus musculus, Rattus norvegicus
DNA-PK	DNA-PK	Phosphorylation	Activation	Homo sapiens, Mus musculus, Rattus norvegicus
Beta-catenin	RPL23	co-regulation of transcription	Unspecified	Homo sapiens, Mus musculus, Rattus norvegicus
Beta-catenin	MRE11	co-regulation of transcription	Activation	Homo sapiens, Mus musculus, Rattus norvegicus
ETS1	HCF1	Transcription regulation	Unspecified	Homo sapiens, Mus musculus, Rattus norvegicus
DDX3X	p53	co-regulation of transcription	Unspecified	Homo sapiens, Mus musculus, Rattus norvegicus
Beta-catenin	DNM1L (DRP1)	co-regulation of transcription	Unspecified	Homo sapiens, Mus musculus, Rattus norvegicus
Cyclophilin A	p53	Binding	Inhibition	Homo sapiens, Mus musculus, Rattus norvegicus
ETS1	ERH	Transcription regulation	Unspecified	Homo sapiens, Mus musculus, Rattus norvegicus
ETS1	DFF40 (CAD)	Transcription regulation	Unspecified	Homo sapiens, Mus musculus, Rattus norvegicus
Alix	PDCD6	Binding	Activation	Homo sapiens, Mus musculus, Rattus norvegicus
p53	DDX5	Binding	Activation	Homo sapiens, Mus musculus, Rattus norvegicus
DNA-PK	HSP90	Binding	Activation	Homo sapiens, Mus musculus, Rattus norvegicus
MeCP2	p16INK4	co-regulation of transcription	Unspecified	Homo sapiens, Mus musculus, Rattus norvegicus
Beta-catenin	VCP	co-regulation of transcription	Activation	Homo sapiens, Mus musculus, Rattus norvegicus
MeCP2	G3P2	co-regulation of transcription	Unspecified	Homo sapiens, Mus musculus, Rattus norvegicus
ETS1	NASP	Transcription regulation	Unspecified	Homo sapiens, Mus musculus, Rattus norvegicus
ETS1	p16INK4	Transcription regulation	Activation	Homo sapiens, Mus musculus, Rattus norvegicus
p53	RhoA	Transcription regulation	Unspecified	Homo sapiens, Mus musculus, Rattus norvegicus
PML	p53	Binding	Activation	Homo sapiens, Mus musculus, Rattus norvegicus
TBX2	CHMP1A	Transcription regulation	Inhibition	Homo sapiens, Mus musculus, Rattus norvegicus
HSP90	PKM2	Binding	Activation	Homo sapiens, Mus musculus, Rattus norvegicus
DNA-PK	PKM2	co-regulation of transcription	Unspecified	Homo sapiens, Mus musculus, Rattus norvegicus
Beta-catenin	PRDX3	co-regulation of transcription	Activation	Homo sapiens, Mus musculus, Rattus norvegicus
DNA-PK	hnRNP U	Phosphorylation	Unspecified	Homo sapiens, Mus musculus, Rattus norvegicus
TBX2	RUVBL1	Transcription regulation	Activation	Homo sapiens, Mus musculus, Rattus norvegicus
DDX9	p16INK4	co-regulation of transcription	Unspecified	Homo sapiens, Mus musculus, Rattus norvegicus
VCP	MRE11	Binding	Inhibition	Homo sapiens, Mus musculus, Rattus norvegicus
MeCP2	Karyopherin beta 1	co-regulation of transcription	Unspecified	Homo sapiens, Mus musculus, Rattus norvegicus
TBX2	RRM1	Transcription regulation	Activation	Homo sapiens, Mus musculus, Rattus norvegicus
G3P2	p53	Binding	Activation	Homo sapiens, Mus musculus, Rattus norvegicus
JAK2	RACK1	Phosphorylation	Activation	Homo sapiens, Mus musculus, Rattus norvegicus
TBX2	p14ARF	Transcription regulation	Inhibition	Homo sapiens, Mus musculus, Rattus norvegicus
ETS1	VCP	Transcription regulation	Unspecified	Homo sapiens, Mus musculus, Rattus norvegicus
RPS3	Histone H2AX	Binding	Activation	Homo sapiens, Mus musculus, Rattus norvegicus
Beta-catenin	p14ARF	co-regulation of transcription	Inhibition	Homo sapiens, Mus musculus, Rattus norvegicus
ETS1	Annexin VI	Transcription regulation	Unspecified	Homo sapiens, Mus musculus, Rattus norvegicus
TBX2	MRE11	Transcription regulation	Activation	Homo sapiens, Mus musculus, Rattus norvegicus
p53	DDX3X	Transcription regulation	Activation	Homo sapiens, Mus musculus, Rattus norvegicus
Beta-catenin	DDX5	co-regulation of transcription	Activation	Homo sapiens, Mus musculus, Rattus norvegicus
PDCD6	Alix	Binding	Activation	Homo sapiens, Mus musculus, Rattus norvegicus
RUVBL1	p53	co-regulation of transcription	Inhibition	Homo sapiens, Mus musculus, Rattus norvegicus
p53	HSP90 alpha	Transcription regulation	Inhibition	Homo sapiens, Mus musculus, Rattus norvegicus
Beta-catenin	CHMP2B	co-regulation of transcription	Unspecified	Homo sapiens, Mus musculus, Rattus norvegicus
p53	Nucleolysin TIAR	Transcription regulation	Unspecified	Homo sapiens, Mus musculus, Rattus norvegicus
TBX2	MCM4	Transcription regulation	Activation	Homo sapiens, Mus musculus, Rattus norvegicus
TBX2	PR65-alpha	Transcription regulation	Inhibition	Homo sapiens, Mus musculus, Rattus norvegicus
ETS1	CHMP2A	Transcription regulation	Unspecified	Homo sapiens, Mus musculus, Rattus norvegicus
ETS1	RPS3	Transcription regulation	Unspecified	Homo sapiens, Mus musculus, Rattus norvegicus
DNA-PK	RPA2	Phosphorylation	Unspecified	Homo sapiens, Mus musculus, Rattus norvegicus
TBX2	MCM5	Transcription regulation	Activation	Homo sapiens, Mus musculus, Rattus norvegicus
TBX2	Dynein 1, cytoplasmic, heavy chain	Transcription regulation	Inhibition	Homo sapiens, Mus musculus, Rattus norvegicus
G3P2	DNA-PK	S-nitrosylation	Unspecified	Homo sapiens, Mus musculus, Rattus norvegicus
ETS1	RRM1	Transcription regulation	Unspecified	Homo sapiens, Mus musculus, Rattus norvegicus
HSP90 alpha	p14ARF	Binding	Inhibition	Homo sapiens, Mus musculus, Rattus norvegicus
DNA-PK	HSP70	Binding	Activation	Homo sapiens, Mus musculus, Rattus norvegicus
Beta-catenin	ETS1	co-regulation of transcription	Unspecified	Homo sapiens, Mus musculus, Rattus norvegicus
p53	Rad51	Transcription regulation	Unspecified	Homo sapiens, Mus musculus, Rattus norvegicus
PSME3	p14ARF	Binding	Inhibition	Homo sapiens, Mus musculus, Rattus norvegicus
p53	DNM1L (DRP1)	Transcription regulation	Activation	Homo sapiens, Mus musculus, Rattus norvegicus
DDX5	NGAL	co-regulation of transcription	Activation	Homo sapiens, Mus musculus, Rattus norvegicus
XRCC2	Rad51	Binding	Activation	Homo sapiens, Mus musculus, Rattus norvegicus
DDX5	Beta-catenin	Binding	Activation	Homo sapiens, Mus musculus, Rattus norvegicus
p53	MCM7	Transcription regulation	Inhibition	Homo sapiens, Mus musculus, Rattus norvegicus
p53	PML	Transcription regulation	Activation	Homo sapiens, Mus musculus, Rattus norvegicus
ETS1	ATP5A	Transcription regulation	Unspecified	Homo sapiens, Mus musculus, Rattus norvegicus
ETS1	SKIP (Ski-interacting protein)	Transcription regulation	Unspecified	Homo sapiens, Mus musculus, Rattus norvegicus
ETS1	RPA2	Transcription regulation	Unspecified	Homo sapiens, Mus musculus, Rattus norvegicus
ETS1	PAICS	Transcription regulation	Unspecified	Homo sapiens, Mus musculus, Rattus norvegicus
PKM2	p53	Binding	Inhibition	Homo sapiens, Mus musculus, Rattus norvegicus
14-3-3 sigma	p53	Binding	Activation	Homo sapiens, Mus musculus, Rattus norvegicus
Beta-catenin	DDX3X	co-regulation of transcription	Unspecified	Homo sapiens, Mus musculus, Rattus norvegicus
ETS1	p90RSK2(RPS6KA3)	Transcription regulation	Unspecified	Homo sapiens, Mus musculus, Rattus norvegicus
PP1-cat	p14ARF	Dephosphorylation	Unspecified	Homo sapiens, Mus musculus, Rattus norvegicus
p90RSK2(RPS6KA3)	RPS6	Phosphorylation	Activation	Homo sapiens, Mus musculus, Rattus norvegicus
HSP90	p53	Binding	Activation	Homo sapiens, Mus musculus, Rattus norvegicus
ETS1	PRDX3	Transcription regulation	Unspecified	Homo sapiens, Mus musculus, Rattus norvegicus
MeCP2	p14ARF	co-regulation of transcription	Unspecified	Homo sapiens, Mus musculus, Rattus norvegicus
ETS1	ALDOC	Transcription regulation	Unspecified	Homo sapiens, Mus musculus, Rattus norvegicus
Beta-catenin	G3P2	co-regulation of transcription	Unspecified	Homo sapiens, Mus musculus, Rattus norvegicus
ETS1	C1D	Transcription regulation	Unspecified	Homo sapiens, Mus musculus, Rattus norvegicus
TBX2	HSP90 alpha	Transcription regulation	Activation	Homo sapiens, Mus musculus, Rattus norvegicus
ETS1	PML	Transcription regulation	Unspecified	Homo sapiens, Mus musculus, Rattus norvegicus
WTAP	ETS1	Binding	Inhibition	Homo sapiens, Mus musculus, Rattus norvegicus
Plectin 1	CXCR4	Binding	Activation	Homo sapiens, Mus musculus, Rattus norvegicus
TBX2	Ku80	Transcription regulation	Inhibition	Homo sapiens, Mus musculus, Rattus norvegicus
ETS1	PR65-alpha	Transcription regulation	Unspecified	Homo sapiens, Mus musculus, Rattus norvegicus
TBX2	VIL2 (ezrin)	Transcription regulation	Activation	Homo sapiens, Mus musculus, Rattus norvegicus
ETS1	VDAC 2	Transcription regulation	Unspecified	Homo sapiens, Mus musculus, Rattus norvegicus
TBX2	Filamin A	Transcription regulation	Activation	Homo sapiens, Mus musculus, Rattus norvegicus
DDX5	LAMP1	co-regulation of transcription	Unspecified	Homo sapiens, Mus musculus, Rattus norvegicus
TBX2	N-WASP	Transcription regulation	Activation	Homo sapiens, Mus musculus, Rattus norvegicus
ETS1	HSPC134 (Chmp4b)	Transcription regulation	Unspecified	Homo sapiens, Mus musculus, Rattus norvegicus
p53	Beta-catenin	Transcription regulation	Unspecified	Homo sapiens, Mus musculus, Rattus norvegicus
p53	G3P2	Transcription regulation	Activation	Homo sapiens, Mus musculus, Rattus norvegicus
PP1-cat gamma	DNA-PK	Dephosphorylation	Activation	Homo sapiens, Mus musculus, Rattus norvegicus
GC1QBP	p14ARF	Binding	Activation	Homo sapiens, Mus musculus, Rattus norvegicus
p53	Large T antigen (SV40)	Binding	Activation	Homo sapiens, Mus musculus, Rattus norvegicus
Beta-catenin	Clathrin heavy chain	co-regulation of transcription	Unspecified	Homo sapiens, Mus musculus, Rattus norvegicus
ETS1	Nucleolysin TIAR	Transcription regulation	Unspecified	Homo sapiens, Mus musculus, Rattus norvegicus
JAK2	Calmodulin	Phosphorylation	Activation	Homo sapiens, Mus musculus, Rattus norvegicus
Beta-catenin	Beta-catenin	co-regulation of transcription	Unspecified	Homo sapiens, Mus musculus, Rattus norvegicus
ETS1	HSC70	Transcription regulation	Unspecified	Homo sapiens, Mus musculus, Rattus norvegicus
YTHDF2	p53	Binding	Inhibition	Homo sapiens, Mus musculus, Rattus norvegicus
DNA-PK	p53	Phosphorylation	Activation	Homo sapiens, Mus musculus, Rattus norvegicus
p53	UBCH7	Transcription regulation	Unspecified	Homo sapiens, Mus musculus, Rattus norvegicus
RhoA	Connexin 43	Binding	Activation	Homo sapiens, Mus musculus, Rattus norvegicus
TBX2	Tubulin beta 1	Transcription regulation	Activation	Homo sapiens, Mus musculus, Rattus norvegicus
ETS1	Beta-catenin	Transcription regulation	Activation	Homo sapiens, Mus musculus, Rattus norvegicus
p53	Brca2	Transcription regulation	Inhibition	Homo sapiens, Mus musculus, Rattus norvegicus
ETS1	Histone H2AX	Transcription regulation	Unspecified	Homo sapiens, Mus musculus, Rattus norvegicus
RPA1	RPA2	Binding	Activation	Homo sapiens, Mus musculus, Rattus norvegicus
Beta-catenin	Ku80	co-regulation of transcription	Unspecified	Homo sapiens, Mus musculus, Rattus norvegicus
HSP90 alpha	p16INK4	Binding	Inhibition	Homo sapiens, Mus musculus, Rattus norvegicus
JAK2	PP2A structural	Binding	Activation	Homo sapiens, Mus musculus, Rattus norvegicus
p53	p14ARF	Transcription regulation	Unspecified	Homo sapiens, Mus musculus, Rattus norvegicus
TBX2	TBX2	Transcription regulation	Activation	Homo sapiens, Mus musculus, Rattus norvegicus
DNA-PK	RPS3	Phosphorylation	Unspecified	Homo sapiens, Mus musculus, Rattus norvegicus
Beta-catenin	CXCR4	co-regulation of transcription	Activation	Homo sapiens, Mus musculus, Rattus norvegicus
ETS1	DNM1L (DRP1)	Transcription regulation	Unspecified	Homo sapiens, Mus musculus, Rattus norvegicus
ETS1	CHMP2B	Transcription regulation	Unspecified	Homo sapiens, Mus musculus, Rattus norvegicus
PDCD5	Beta-catenin	Binding	Activation	Homo sapiens, Mus musculus, Rattus norvegicus
TBX2	DDX5	Transcription regulation	Inhibition	Homo sapiens, Mus musculus, Rattus norvegicus
TBX2	MeCP2	Transcription regulation	Inhibition	Homo sapiens, Mus musculus, Rattus norvegicus
PP2A structural	Beta-catenin	Binding	Activation	Homo sapiens, Mus musculus, Rattus norvegicus
JAK2	JAK2	Phosphorylation	Activation	Homo sapiens, Mus musculus, Rattus norvegicus
RPA1	p53	Binding	Inhibition	Homo sapiens, Mus musculus, Rattus norvegicus
Cyclophilin A	JAK2	Binding	Activation	Homo sapiens, Mus musculus, Rattus norvegicus
ETS1	LAMP1	Transcription regulation	Unspecified	Homo sapiens, Mus musculus, Rattus norvegicus
ETS1	UBCH7	Transcription regulation	Unspecified	Homo sapiens, Mus musculus, Rattus norvegicus
ETS1	EMAPII	Transcription regulation	Unspecified	Homo sapiens, Mus musculus, Rattus norvegicus
ETS1	N-WASP	Transcription regulation	Unspecified	Homo sapiens, Mus musculus, Rattus norvegicus
Cyclophilin A	PRDX3	Binding	Activation	Homo sapiens, Mus musculus, Rattus norvegicus
p53	NASP	Transcription regulation	Unspecified	Homo sapiens, Mus musculus, Rattus norvegicus
p53	PSME3	Transcription regulation	Unspecified	Homo sapiens, Mus musculus, Rattus norvegicus
PDCD5	p53	Binding	Activation	Homo sapiens, Mus musculus, Rattus norvegicus
p53	DFF40 (CAD)	Transcription regulation	Activation	Homo sapiens, Mus musculus, Rattus norvegicus
RPS3	p53	Binding	Activation	Homo sapiens, Mus musculus, Rattus norvegicus
ETS1	RACK1	Transcription regulation	Unspecified	Homo sapiens, Mus musculus, Rattus norvegicus
ETS1	RPS6	Transcription regulation	Unspecified	Homo sapiens, Mus musculus, Rattus norvegicus
ETS1	FANCA	Transcription regulation	Unspecified	Homo sapiens, Mus musculus, Rattus norvegicus
TBX2	Tubulin alpha-1B	Transcription regulation	Activation	Homo sapiens, Mus musculus, Rattus norvegicus
DNA-PK	C1D	Phosphorylation	Unspecified	Homo sapiens, Mus musculus, Rattus norvegicus
Beta-catenin	VDAC 2	co-regulation of transcription	Unspecified	Homo sapiens, Mus musculus, Rattus norvegicus
ETS1	DDX3X	Transcription regulation	Unspecified	Homo sapiens, Mus musculus, Rattus norvegicus
JAK2	CXCR4	Binding	Activation	Homo sapiens, Mus musculus, Rattus norvegicus
TBX2	HSP60	Transcription regulation	Activation	Homo sapiens, Mus musculus, Rattus norvegicus
ETS1	RPL24	Transcription regulation	Unspecified	Homo sapiens, Mus musculus, Rattus norvegicus
Filamin A	RhoA	Binding	Activation	Homo sapiens, Mus musculus, Rattus norvegicus
ETS1	PKM2	Transcription regulation	Unspecified	Homo sapiens, Mus musculus, Rattus norvegicus
DNA-PK	VCP	Phosphorylation	Activation	Homo sapiens, Mus musculus, Rattus norvegicus
TBX2	DNM1L (DRP1)	Transcription regulation	Activation	Homo sapiens, Mus musculus, Rattus norvegicus
Calmodulin	Connexin 43	Binding	Inhibition	Homo sapiens, Mus musculus, Rattus norvegicus
TBX2	Tubulin beta 2C	Transcription regulation	Activation	Homo sapiens, Mus musculus, Rattus norvegicus
Beta-catenin	MCAK	co-regulation of transcription	Unspecified	Homo sapiens, Mus musculus, Rattus norvegicus
p53	PDCD6	Transcription regulation	Activation	Homo sapiens, Mus musculus, Rattus norvegicus
RUVBL1	PCNA	co-regulation of transcription	Unspecified	Homo sapiens, Mus musculus, Rattus norvegicus
Clathrin heavy chain	p53	Binding	Activation	Homo sapiens, Mus musculus, Rattus norvegicus
Dynein 1, cytoplasmic, heavy chain	Karyopherin beta 1	Binding	Activation	Homo sapiens, Mus musculus, Rattus norvegicus
TBX2	Connexin 43	Transcription regulation	Inhibition	Homo sapiens, Mus musculus, Rattus norvegicus
Connexin 43	Connexin 43	Binding	Activation	Homo sapiens, Mus musculus, Rattus norvegicus
p90RSK2(RPS6KA3)	Histone H2AX	Phosphorylation	Activation	Homo sapiens, Mus musculus, Rattus norvegicus
ETS1	PDCD6	Transcription regulation	Unspecified	Homo sapiens, Mus musculus, Rattus norvegicus
ETS1	MCM4	Transcription regulation	Unspecified	Homo sapiens, Mus musculus, Rattus norvegicus
RRP1B (KIAA0179)	Tubulin beta 1	co-regulation of transcription	Inhibition	Homo sapiens, Mus musculus, Rattus norvegicus
TBX2	Tubulin alpha-1C	Transcription regulation	Activation	Homo sapiens, Mus musculus, Rattus norvegicus
Beta-catenin	ACTR3	co-regulation of transcription	Unspecified	Homo sapiens, Mus musculus, Rattus norvegicus
ETS1	CAP-G	Transcription regulation	Unspecified	Homo sapiens, Mus musculus, Rattus norvegicus
ETS1	VDAC 1	Transcription regulation	Unspecified	Homo sapiens, Mus musculus, Rattus norvegicus
TBX2	XRCC2	Transcription regulation	Activation	Homo sapiens, Mus musculus, Rattus norvegicus
ETS1	hnRNP U	Transcription regulation	Unspecified	Homo sapiens, Mus musculus, Rattus norvegicus
ETS1	Karyopherin beta 1	Transcription regulation	Unspecified	Homo sapiens, Mus musculus, Rattus norvegicus
ETS1	Alix	Transcription regulation	Unspecified	Homo sapiens, Mus musculus, Rattus norvegicus
ETS1	GC1QBP	Transcription regulation	Unspecified	Homo sapiens, Mus musculus, Rattus norvegicus
ETS1	NGAL	Transcription regulation	Activation	Homo sapiens, Mus musculus, Rattus norvegicus
Beta-catenin	Cullin 1	co-regulation of transcription	Unspecified	Homo sapiens, Mus musculus, Rattus norvegicus
PKM2	VCP	Binding	Activation	Homo sapiens, Mus musculus, Rattus norvegicus
Beta-catenin	Tubulin alpha 1A	co-regulation of transcription	Unspecified	Homo sapiens, Mus musculus, Rattus norvegicus
HSP90 alpha	DNA-PK	co-regulation of transcription	Activation	Homo sapiens, Mus musculus, Rattus norvegicus
RPL23	Nucleophosmin	Binding	Inhibition	Homo sapiens, Mus musculus, Rattus norvegicus
TBX2	CHMP2B	Transcription regulation	Inhibition	Homo sapiens, Mus musculus, Rattus norvegicus
CXCR4	JAK2	Binding	Activation	Homo sapiens, Mus musculus, Rattus norvegicus
DDX9	p14ARF	co-regulation of transcription	Unspecified	Homo sapiens, Mus musculus, Rattus norvegicus
C1D	DNA-PK	Binding	Activation	Homo sapiens, Mus musculus, Rattus norvegicus
RUVBL1	Beta-catenin	Binding	Activation	Homo sapiens, Mus musculus, Rattus norvegicus
HSC70	PKM2	Binding	Inhibition	Homo sapiens, Mus musculus, Rattus norvegicus
C1D	CHMP2B	co-regulation of transcription	Unspecified	Homo sapiens, Mus musculus, Rattus norvegicus
ETS1	Rad51	Transcription regulation	Unspecified	Homo sapiens, Mus musculus, Rattus norvegicus
ETS1	Tubulin beta 1	Transcription regulation	Inhibition	Homo sapiens, Mus musculus, Rattus norvegicus
DNA-PK	Ku80	Phosphorylation	Unspecified	Homo sapiens, Mus musculus, Rattus norvegicus
Nucleophosmin	Nucleophosmin	co-regulation of transcription	Unspecified	Homo sapiens, Mus musculus, Rattus norvegicus
BAG5	GRP78	Binding	Activation	Homo sapiens, Mus musculus, Rattus norvegicus
ETS1	GCTG	Transcription regulation	Unspecified	Homo sapiens, Mus musculus, Rattus norvegicus
ETS1	JAK2	Transcription regulation	Inhibition	Homo sapiens, Mus musculus, Rattus norvegicus
HCF1	p14ARF	co-regulation of transcription	Activation	Homo sapiens, Mus musculus, Rattus norvegicus
PML	Beta-catenin	Binding	Inhibition	Homo sapiens, Mus musculus, Rattus norvegicus
ETS1	DDX9	Transcription regulation	Unspecified	Homo sapiens, Mus musculus, Rattus norvegicus
ETS1	Plectin 1	Transcription regulation	Unspecified	Homo sapiens, Mus musculus, Rattus norvegicus
MeCP2	SLC25A4	co-regulation of transcription	Inhibition	Homo sapiens, Mus musculus, Rattus norvegicus
ETS1	14-3-3 sigma	Transcription regulation	Unspecified	Homo sapiens, Mus musculus, Rattus norvegicus
TBX2	CAP-G	Transcription regulation	Activation	Homo sapiens, Mus musculus, Rattus norvegicus
TBX2	ETS1	Transcription regulation	Activation	Homo sapiens, Mus musculus, Rattus norvegicus
p53	PCNA	Transcription regulation	Activation	Homo sapiens, Mus musculus, Rattus norvegicus
G3P2	VDAC 1	Binding	Activation	Homo sapiens, Mus musculus, Rattus norvegicus
ETS1	Tubulin alpha-1C	Transcription regulation	Unspecified	Homo sapiens, Mus musculus, Rattus norvegicus
14-3-3	p53	Binding	Activation	Homo sapiens, Mus musculus, Rattus norvegicus
HSP70	JAK2	Binding	Inhibition	Homo sapiens, Mus musculus, Rattus norvegicus
ETS1	PSME3	Transcription regulation	Unspecified	Homo sapiens, Mus musculus, Rattus norvegicus
Beta-catenin	Keratin 8	co-regulation of transcription	Activation	Homo sapiens, Mus musculus, Rattus norvegicus
PP1-cat gamma	Ku80	Dephosphorylation	Unspecified	Homo sapiens, Mus musculus, Rattus norvegicus
DNA-PK	DDX9	Phosphorylation	Activation	Homo sapiens, Mus musculus, Rattus norvegicus
Beta-catenin	JAK2	co-regulation of transcription	Unspecified	Homo sapiens, Mus musculus, Rattus norvegicus
p53	14-3-3 sigma	Transcription regulation	Activation	Homo sapiens, Mus musculus, Rattus norvegicus
ETS1	POLA1	Transcription regulation	Unspecified	Homo sapiens, Mus musculus, Rattus norvegicus
TBX2	Rad51	Transcription regulation	Activation	Homo sapiens, Mus musculus, Rattus norvegicus
Beta-catenin	p16INK4	co-regulation of transcription	Inhibition	Homo sapiens, Mus musculus, Rattus norvegicus
TBX2	Brca2	Transcription regulation	Activation	Homo sapiens, Mus musculus, Rattus norvegicus
ETS1	HSP90 alpha	Transcription regulation	Unspecified	Homo sapiens, Mus musculus, Rattus norvegicus
ETS1	YTHDF2	Transcription regulation	Unspecified	Homo sapiens, Mus musculus, Rattus norvegicus
TBX2	RPA1	Transcription regulation	Activation	Homo sapiens, Mus musculus, Rattus norvegicus
p14ARF	p53	Binding	Activation	Homo sapiens, Mus musculus, Rattus norvegicus
Connexin 43	HSC70	Binding	Inhibition	Homo sapiens, Mus musculus, Rattus norvegicus
Beta-catenin	Connexin 43	co-regulation of transcription	Activation	Homo sapiens, Mus musculus, Rattus norvegicus
ETS1	Filamin A	Transcription regulation	Unspecified	Homo sapiens, Mus musculus, Rattus norvegicus
ETS1	ERdj5	Transcription regulation	Unspecified	Homo sapiens, Mus musculus, Rattus norvegicus
Beta-catenin	PKM2	co-regulation of transcription	Unspecified	Homo sapiens, Mus musculus, Rattus norvegicus
RPA1	POLA1	Binding	Activation	Homo sapiens, Mus musculus, Rattus norvegicus
p90RSK2(RPS6KA3)	RhoA	Binding	Activation	Homo sapiens, Mus musculus, Rattus norvegicus
p160	p53	Binding	Activation	Homo sapiens, Mus musculus, Rattus norvegicus
TBX2	MYH9	Transcription regulation	Activation	Homo sapiens, Mus musculus, Rattus norvegicus
ETS1	p53	Transcription regulation	Activation	Homo sapiens, Mus musculus, Rattus norvegicus
p90RSK2(RPS6KA3)	Filamin A	Phosphorylation	Unspecified	Homo sapiens, Mus musculus, Rattus norvegicus
TBX2	CDC5L	Transcription regulation	Activation	Homo sapiens, Mus musculus, Rattus norvegicus
ETS1	NUP88	Transcription regulation	Unspecified	Homo sapiens, Mus musculus, Rattus norvegicus
TBX2	MCAK	Transcription regulation	Activation	Homo sapiens, Mus musculus, Rattus norvegicus
PKM2	PKM2	co-regulation of transcription	Activation	Homo sapiens, Mus musculus, Rattus norvegicus
VCP	p53	Binding	Activation	Homo sapiens, Mus musculus, Rattus norvegicus
DDX5	p53	Binding	Activation	Homo sapiens, Mus musculus, Rattus norvegicus
HSP90 alpha	HSP70	Binding	Inhibition	Homo sapiens, Mus musculus, Rattus norvegicus
ERdj5	GRP78	Binding	Activation	Homo sapiens, Mus musculus, Rattus norvegicus
Ku80	DNA-PK	Complex formation	Activation	Homo sapiens, Mus musculus, Rattus norvegicus
TBX2	Plectin 1	Transcription regulation	Activation	Homo sapiens, Mus musculus, Rattus norvegicus
Ku80	PKM2	co-regulation of transcription	Unspecified	Homo sapiens, Mus musculus, Rattus norvegicus
RUVBL1	MCM4	co-regulation of transcription	Unspecified	Homo sapiens, Mus musculus, Rattus norvegicus
ETS1	DDX5	Transcription regulation	Unspecified	Homo sapiens, Mus musculus, Rattus norvegicus
p53	p16INK4	Transcription regulation	Unspecified	Homo sapiens, Mus musculus, Rattus norvegicus
PSME3	p53	Binding	Inhibition	Homo sapiens, Mus musculus, Rattus norvegicus
p53	Keratin 8	Transcription regulation	Activation	Homo sapiens, Mus musculus, Rattus norvegicus
CXCR4	Filamin A	Binding	Activation	Homo sapiens, Mus musculus, Rattus norvegicus
HSP60	Beta-catenin	Binding	Activation	Homo sapiens, Mus musculus, Rattus norvegicus
ETS1	MCM3	Transcription regulation	Unspecified	Homo sapiens, Mus musculus, Rattus norvegicus
Beta-catenin	hnRNP U	co-regulation of transcription	Unspecified	Homo sapiens, Mus musculus, Rattus norvegicus
p53	HSC70	Transcription regulation	Inhibition	Homo sapiens, Mus musculus, Rattus norvegicus
Nucleophosmin	p16INK4	Binding	Activation	Homo sapiens, Mus musculus, Rattus norvegicus
ETS1	Keratin 8	Transcription regulation	Activation	Homo sapiens, Mus musculus, Rattus norvegicus
TBX2	ACTR3	Transcription regulation	Activation	Homo sapiens, Mus musculus, Rattus norvegicus
HCF1	ERdj5	co-regulation of transcription	Unspecified	Homo sapiens, Mus musculus, Rattus norvegicus
Nucleophosmin	CXCR4	Binding	Inhibition	Homo sapiens, Mus musculus, Rattus norvegicus
ETS1	MCM7	Transcription regulation	Unspecified	Homo sapiens, Mus musculus, Rattus norvegicus
HSP90	FANCA	Binding	Activation	Homo sapiens, Mus musculus, Rattus norvegicus
Rad51	RPA1	Binding	Activation	Homo sapiens, Mus musculus, Rattus norvegicus
p14ARF	Nucleophosmin	Binding	Inhibition	Homo sapiens, Mus musculus, Rattus norvegicus
TBX2	MCM3	Transcription regulation	Activation	Homo sapiens, Mus musculus, Rattus norvegicus
ETS1	Beta-fodrin	Transcription regulation	Unspecified	Homo sapiens, Mus musculus, Rattus norvegicus
Nucleolysin TIAR	p53	Binding	Activation	Homo sapiens, Mus musculus, Rattus norvegicus
ETS1	Dynein 1, cytoplasmic, heavy chain	Transcription regulation	Unspecified	Homo sapiens, Mus musculus, Rattus norvegicus
ETS1	Ku80	Transcription regulation	Unspecified	Homo sapiens, Mus musculus, Rattus norvegicus
HCF1	RRM1	co-regulation of transcription	Activation	Homo sapiens, Mus musculus, Rattus norvegicus
DDX3X	hnRNP U	Binding	Activation	Homo sapiens, Mus musculus, Rattus norvegicus
Karyopherin beta 1	Beta-catenin	Transport	Activation	Homo sapiens, Mus musculus, Rattus norvegicus
ETS1	XRCC2	Transcription regulation	Unspecified	Homo sapiens, Mus musculus, Rattus norvegicus
DNA-PK	HSP90 alpha	Phosphorylation	Unspecified	Homo sapiens, Mus musculus, Rattus norvegicus
ETS1	MCAK	Transcription regulation	Unspecified	Homo sapiens, Mus musculus, Rattus norvegicus
ETS1	WTAP	Transcription regulation	Unspecified	Homo sapiens, Mus musculus, Rattus norvegicus
p53	Calmodulin	Transcription regulation	Unspecified	Homo sapiens, Mus musculus, Rattus norvegicus
TBX2	VCP	Transcription regulation	Inhibition	Homo sapiens, Mus musculus, Rattus norvegicus
TBX2	MCM7	Transcription regulation	Activation	Homo sapiens, Mus musculus, Rattus norvegicus
Beta-catenin	POLA1	co-regulation of transcription	Unspecified	Homo sapiens, Mus musculus, Rattus norvegicus
ETS1	HA95	Transcription regulation	Unspecified	Homo sapiens, Mus musculus, Rattus norvegicus
HCF1	Rad51	co-regulation of transcription	Unspecified	Homo sapiens, Mus musculus, Rattus norvegicus
TBX2	C1D	Transcription regulation	Activation	Homo sapiens, Mus musculus, Rattus norvegicus
ETS1	RRP1B (KIAA0179)	Transcription regulation	Unspecified	Homo sapiens, Mus musculus, Rattus norvegicus
RACK1	MCM7	Binding	Activation	Homo sapiens, Mus musculus, Rattus norvegicus
TBX2	ERdj5	Transcription regulation	Activation	Homo sapiens, Mus musculus, Rattus norvegicus
ETS1	CHMP1A	Transcription regulation	Unspecified	Homo sapiens, Mus musculus, Rattus norvegicus
Beta-catenin	ATP5A	co-regulation of transcription	Inhibition	Homo sapiens, Mus musculus, Rattus norvegicus
ETS1	CDC5L	Transcription regulation	Unspecified	Homo sapiens, Mus musculus, Rattus norvegicus
ETS1	PDCD5	Transcription regulation	Unspecified	Homo sapiens, Mus musculus, Rattus norvegicus
ETS1	MYH9	Transcription regulation	Unspecified	Homo sapiens, Mus musculus, Rattus norvegicus
HSC70	Clathrin heavy chain	Binding	Inhibition	Homo sapiens, Mus musculus, Rattus norvegicus
Beta-catenin	SLC25A4	co-regulation of transcription	Unspecified	Homo sapiens, Mus musculus, Rattus norvegicus
TBX2	PML	Binding	Inhibition	Homo sapiens, Mus musculus, Rattus norvegicus
HSP90	CXCR4	Binding	Activation	Homo sapiens, Mus musculus, Rattus norvegicus
HSP70	DFF40 (CAD)	Binding	Activation	Homo sapiens, Mus musculus, Rattus norvegicus
MeCP2	14-3-3 sigma	co-regulation of transcription	Inhibition	Homo sapiens, Mus musculus, Rattus norvegicus
HCF1	MCM3	co-regulation of transcription	Inhibition	Homo sapiens, Mus musculus, Rattus norvegicus
HSP90 alpha	RPS6	Binding	Activation	Homo sapiens, Mus musculus, Rattus norvegicus
Calmodulin	DDX5	Binding	Inhibition	Homo sapiens, Mus musculus, Rattus norvegicus
Importin (karyopherin)-beta	Large T antigen (SV40)	Transport	Activation	Homo sapiens, Mus musculus, Rattus norvegicus
Nucleophosmin	p14ARF	Binding	Activation	Homo sapiens, Mus musculus, Rattus norvegicus
RUVBL1	MCM3	co-regulation of transcription	Unspecified	Homo sapiens, Mus musculus, Rattus norvegicus
ETS1	Tubulin alpha-1B	Transcription regulation	Unspecified	Homo sapiens, Mus musculus, Rattus norvegicus
ETS1	Nucleophosmin	Transcription regulation	Unspecified	Homo sapiens, Mus musculus, Rattus norvegicus
ETS1	SLC25A4	Transcription regulation	Unspecified	Homo sapiens, Mus musculus, Rattus norvegicus
ETS1	ACTR3	Transcription regulation	Unspecified	Homo sapiens, Mus musculus, Rattus norvegicus
ETS1	p160	Transcription regulation	Unspecified	Homo sapiens, Mus musculus, Rattus norvegicus
PCNA	p53	Binding	Inhibition	Homo sapiens, Mus musculus, Rattus norvegicus
DNM1L (DRP1)	DNM1L (DRP1)	Binding	Activation	Homo sapiens, Mus musculus, Rattus norvegicus
TBX2	PDCD6	Transcription regulation	Activation	Homo sapiens, Mus musculus, Rattus norvegicus
Cullin 1	JAK2	Binding	Inhibition	Homo sapiens, Mus musculus, Rattus norvegicus
p53	RPA1	Binding	Inhibition	Homo sapiens, Mus musculus, Rattus norvegicus
ETS1	PCNA	Transcription regulation	Unspecified	Homo sapiens, Mus musculus, Rattus norvegicus
ETS1	Cyclophilin A	Transcription regulation	Unspecified	Homo sapiens, Mus musculus, Rattus norvegicus
BAG5	HSC70	Binding	Activation	Homo sapiens, Mus musculus, Rattus norvegicus
ETS1	PP1-cat gamma	Transcription regulation	Unspecified	Homo sapiens, Mus musculus, Rattus norvegicus
ETS1	Clathrin heavy chain	Transcription regulation	Unspecified	Homo sapiens, Mus musculus, Rattus norvegicus
ETS1	MRE11	Transcription regulation	Unspecified	Homo sapiens, Mus musculus, Rattus norvegicus
Brca2	p53	Binding	Inhibition	Homo sapiens, Mus musculus, Rattus norvegicus
PP1-cat	MCM4	Dephosphorylation	Unspecified	Homo sapiens, Mus musculus, Rattus norvegicus
PKM2	Histone H2AX	Binding	Activation	Homo sapiens, Mus musculus, Rattus norvegicus
ETS1	Brca2	Transcription regulation	Unspecified	Homo sapiens, Mus musculus, Rattus norvegicus
ETS1	Cofilin, non-muscle	Transcription regulation	Unspecified	Homo sapiens, Mus musculus, Rattus norvegicus
Calmodulin	Filamin A	Binding	Inhibition	Homo sapiens, Mus musculus, Rattus norvegicus
p14ARF	DDX5	Binding	Inhibition	Homo sapiens, Mus musculus, Rattus norvegicus
RACK1	Filamin A	Binding	Activation	Homo sapiens, Mus musculus, Rattus norvegicus
Beta-catenin	p90RSK2(RPS6KA3)	co-regulation of transcription	Unspecified	Homo sapiens, Mus musculus, Rattus norvegicus
ETS1	RUVBL1	Transcription regulation	Unspecified	Homo sapiens, Mus musculus, Rattus norvegicus
GRP78	ERdj5	Binding	Activation	Homo sapiens, Mus musculus, Rattus norvegicus
PSME3	p16INK4	Binding	Inhibition	Homo sapiens, Mus musculus, Rattus norvegicus

## Sheet: 6. Hubs
55		Name	Edges
1		ETS1	106	0
2		p53	55	0
3		TBX2	54	0
4		Beta-catenin	48	0
5		DNA-PK	20	0
6		p14ARF	15	0
7		DDX5	11	0
8		HSP90 alpha	11	0
9		JAK2	11	0
10		p16INK4	11	0
11		Nucleophosmin	10	0
12		PKM2	10	0
13		CXCR4	8	0
14		Ku80	8	0
15		MeCP2	8	0
16		RUVBL1	8	0
17		Filamin A	7	0
18		G3P2	7	0
19		HCF1	7	0
20		HSP90	7	0
21		Rad51	7	0
22		RPA1	7	0
23		VCP	7	0
24		Brca2	6	0
25		Connexin 43	6	0
26		HSC70	6	0
27		p90RSK2(RPS6KA3)	6	0
28		PML	6	0
29		14-3-3 sigma	5	0
30		C1D	5	0
31		Calmodulin	5	0
32		Clathrin heavy chain	5	0
33		DDX3X	5	0

## Sheet: 7. Divergence hubs
#		Name	Edges
1		ETS1	106	0

## Sheet: 8. Convergence hubs
#		Name	Edges
1		p53	55	0

## Sheet: 9. Nodes
#		Name	Localizations	Edges
1		14-3-3 *	cytoplasm	0	0
2		14-3-3	cytoplasm	1	0
3		14-3-3 sigma	cytoplasm	5	0
4		ACTR3	membrane	3	0
5		ALDOC	cytoplasm	1	0
6		Alix	cytoplasm	4	0
7		Annexin VI	cytoplasm	2	0
8		ATP5A	membrane	2	0
9		BAG5	cytoplasm	2	0
10		Beta-catenin	cytoplasm	48	0
11		Beta-fodrin	cytoplasm	2	0
12		Brca2	cytoplasm	6	0
13		C1D	nucleus	5	0
14		Calmodulin	cytoplasm	5	0
15		CAP-G	nucleus	2	0
16		CDC5L	nucleus	2	0
17		CHMP1A	cytoplasm	2	0
18		CHMP2A	membrane	1	0
19		CHMP2B	cytoplasm	4	0
20		Clathrin heavy chain	cytoplasm	5	0
21		Cofilin, non-muscle	cytoplasm	1	0
22		Connexin 43	membrane	6	0
23		Cullin 1	cytoplasm	2	0
24		CXCR4	membrane	8	0
25		Cyclophilin A	cytoplasm	4	0
26		DDX3X	cytoplasm	5	0
27		DDX5	nucleus	11	0
28		DDX9	nucleus	4	0
29		DFF40 (CAD)	nucleus	4	0
30		DNA-PK	cytoplasm	20	0
31		DNM1L (DRP1)	cytoplasm	5	0
32		Dynein 1, cytoplasmic, heavy chain	cytoplasm	3	0
33		EMAPII	extracellular region	1	0
34		Endoplasmin	cytoplasm	0	0
35		ERdj5	cytoplasm	5	0
36		ERH	cytoplasm	1	0
37		ETS1	nucleus	106	0
38		FANCA	cytoplasm	3	0
39		Filamin A	cytoplasm	7	0
40		G3P2	cytoplasm	7	0
41		GC1QBP	membrane	2	0
42		GCTG	cytoplasm	1	0
43		GRP78	cytoplasm	4	0
44		HA95	nucleus	1	0
45		HCF1	nucleus	7	0
46		Histone H2AX	nucleus	5	0
47		hnRNP U	nucleus	4	0
48		HSC70	cytoplasm	6	0
49		HSP60	mitochondrial matrix	3	0
50		HSP70	cytoplasm	4	0
51		HSP70 *	cytoplasm	0	0
52		HSP90	cytoplasm	7	0
53		HSP90 alpha	cytoplasm	11	0
54		HSP90 beta	cytoplasm	0	0
55		HSPC134 (Chmp4b)	cytoplasm	1	0
56		Importin (karyopherin)-beta	membrane	1	0
57		JAK2	cytoplasm	11	0
58		Karyopherin beta 1	membrane	5	0
59		Keratin 8	cytoplasm	3	0
60		Ku80	nucleus	8	0
61		LAMP1	cytoplasm	2	0
62		Large T antigen (SV40)	nucleus	3	0
63		MCAK	cytoplasm	3	0
64		MCM3	nucleus	5	0
65		MCM4	nucleus	4	0
66		MCM5	nucleus	3	0
67		MCM7	nucleus	4	0
68		MeCP2	nucleus	8	0
69		MRE11	nucleus	4	0
70		MTCH1	cytoplasm	2	0
71		MYH9	cytoplasm	3	0
72		N-WASP	cytoplasm	2	0
73		NASP	nucleus	2	0
74		NGAL	cytoplasm	3	0
75		Nucleolysin TIAR	cytoplasm	5	0
76		Nucleophosmin	cytoplasm	10	0
77		NUP88	membrane	1	0
78		p14ARF	nucleus	15	0
79		p160	cytoplasm	2	0
80		p16INK4	nucleus	11	0
81		p53	nucleus	55	0
82		p90RSK2(RPS6KA3)	cytoplasm	6	0
83		PAICS	cytoplasm	1	0
84		PCNA	nucleus	5	0
85		PDCD5	cytoplasm	3	0
86		PDCD6	cytoplasm	5	0
87		PKM2	cytoplasm	10	0
88		Plectin 1	membrane	4	0
89		PML	nucleus	6	0
90		POLA1	nucleus	3	0
91		PP1-cat *	cytoplasm	0	0
92		PP1-cat	cytoplasm	4	0
93		PP1-cat gamma	cytoplasm	4	0
94		PP2A structural *	cytoplasm	0	0
95		PP2A structural	cytoplasm	2	0
96		PR65-alpha	cytoplasm	2	0
97		PRDX3	cytoplasm	3	0
98		PSME3	nucleus	5	0
99		RACK1	cytoplasm	5	0
100		Rad51	cytoplasm	7	0
101		RhoA	cytoplasm	5	0
102		RPA1	nucleus	7	0
103		RPA2	nucleus	4	0
104		RPL23	cytoplasm	3	0
105		RPL24	cytoplasm	1	0
106		RPS3	cytoplasm	5	0
107		RPS6	cytoplasm	3	0
108		RRM1	nucleus	4	0
109		RRP1B (KIAA0179)	cytoplasm	2	0
110		RUVBL1	nucleus	8	0
111		SKIP (Ski-interacting protein)	nucleus	1	0
112		SLC25A4	membrane	3	0
113		TBX2	nucleus	54	0
114		TRAP-1	cytoplasm	0	0
115		Tubulin alpha 1A	cytoplasm	2	0
116		Tubulin alpha-1B	cytoplasm	2	0
117		Tubulin alpha-1C	cytoplasm	2	0
118		Tubulin beta 1	cytoplasm	3	0
119		Tubulin beta 2C	cytoplasm	2	0
120		UBCH7	cytoplasm	2	0
121		VCP	cytoplasm	7	0
122		VDAC 1	membrane	3	0
123		VDAC 2	membrane	2	0
124		VIL2 (ezrin)	cytoplasm	2	0
125		WTAP	cytoplasm	2	0
126		XRCC2	cytoplasm	3	0
127		YTHDF2	cytoplasm	3	0

## Sheet: 10. Transcription factors
#		Name	Edges		Edges In		Edges Out
1		CDC5L	2	0	2	0	0	0
2		ETS1	106	0	5	0	100	0
3		p53	55	0	25	0	29	0
4		TBX2	54	0	2	0	51	0

[truncated: 1 more sheets: 11. Biological Processes]
